# Supplementary material for: Long non-coding RNA LncKdm2b regulates cortical neuronal differentiation by cis-activating Kdm2b
Source: Protein Cell. 2019 Jul 17;11(3):161–86. doi: 10.1007/s13238-019-0650-z (PMC7026249; doi:10.1007/s13238-019-0650-z)
Supplement: Supplementary file 2 — Supplementary material 2 (XLSX 747 kb) [file 13238_2019_650_MOESM2_ESM.xlsx]

## Sheet: Table 1
Table S1. Divergent lncRNAs identified in this study
LncRNAs				Divergent protein-coding genes within 5 kb
TSS (NCBI37/mm9)			Strand
chr3	8925589	8928038	+	Mrps28
chr3	8925625	8927093	+	Mrps28
chr8	73991011	73991867	-	Dda1
chr8	87592599	87593392	-	Dhps
chr19	6059669	6060030	+	Fau
chr19	6078059	6079338	+	Vps51
chr4	116496713	116497423	-	AK078255
chr2	25096539	25097482	+	Rnf224
chr8	87593543	87593880	-	Dhps
chr4	155571905	155572497	+	Agrn
chr11	101033483	101034137	+	Plekhh3
chr14	21526006	21526693	-	Zswim8
chr19	5460077	5460540	-	Ctsw
chr19	6060260	6060536	+	Mrpl49
chr6	87945326	87946303	+	DQ721397、DQ693426、DQ694559、DQ549212、DQ723909
chr6	87946412	87946836	+	DQ549212、DQ723909
chr7	4971328	4971945	-	Zfp865
chr7	148400692	148400932	-	Rassf7
chr10	75395499	75395986	+	Mmp11
chr15	76501133	76501853	-	Ppp1r16a
chr16	10785744	10786207	+	Socs1
chr19	5846039	5846483	-	Frmd8
chr4	155572574	155573303	+	Agrn
chr6	83062073	83062578	-	Mogs
chr6	83063958	83065432	-	Wbp1
chr6	87944499	87944889	+	DQ721397、DQ693426、DQ694559、DQ549212、DQ723909
chr7	4970985	4971493	-	Zfp865
chr8	87592032	87592566	-	Dhps
chr8	107820189	107820865	-	E2f4
chr9	107448671	107449145	-	Zmynd10
chr9	108978286	108980099	+	Atrip
chr10	126507430	126511852	+	Tspan31
chr10	75323087	75324443	+	Mif
chr11	69615637	69616437	-	G630025P09Rik
chr11	70468664	70469141	+	Rnf167
chr18	42356969	42358624	-	Lars
chr2	115891094	115891565	-	Meis2
chr2	80473894	80474622	+	Dusp19
chr3	8926526	8928269	-	Tpd52
chr8	3672429	3672954	+	Mcemp1
chr11	77997284	77998647	+	Mir7653
chr2	31001832	31004000	-	Gpr107
chr6	108776225	108776594	+	Arl8b
chr11	69830206	69831653	+	Acadvl
chr8	3628454	3629425	+	Pet100
chr15	98562801	98566209	-	Arf3
chr6	86471232	86472100	-	Pcbp1
chr3	89217875	89219191	-	Shc1
chr11	120315602	120317231	-	Ccdc137
chr11	32104919	32105276	-	Snrnp25
chr11	83103902	83105079	-	Pex12
chr9	20453105	20454599	+	Fbxl12
chr4	133798054	133798921	-	E130218I03Rik
chr7	35017320	35019108	-	4931406P16Rik
chr19	4191302	4191900	-	Rad9a
chr17	26059087	26060643	-	Pigq
chrX	131119172	131120063	-	Rpl36a
chr11	83112571	83113043	+	Snord7
chr11	32122933	32123779	-	Mpg
chr11	32123928	32125425	-	Mpg
chr15	77788037	77788925	-	Eif3d
chr17	26060914	26061531	-	Pigq
chr19	8965353	8967085	+	Mir5136
chr1	94802163	94802614	-	Rnpepl1
chr2	25095863	25096435	-	Rnf208
chr2	80473243	80474039	+	Dusp19
chr2	112104092	112104376	+	Nop10
chr6	83062295	83063298	+	Ccdc142
chr6	108774848	108775887	+	Arl8b
chr8	73990478	73990950	+	Abhd8
chr9	50580924	50581302	+	1110032A03Rik
chr11	70047680	70048005	-	Rnasek
chr11	77998633	77999054	+	Snord42b
chr11	100574180	100574980	-	Rab5c
chr15	78497844	78498772	-	Elfn2
chr17	24827745	24828473	-	Gfer
chr17	26058660	26059130	-	Pigq
chr17	26092836	26094208	-	Capn15
chr17	34741079	34741989	+	Ager
chr19	45821068	45821508	-	Npm3
chr1	94801118	94801620	-	Dusp28
chr3	8928430	8929353	-	Tpd52
chr3	89032545	89032840	+	Mir92b
chr3	89216584	89217619	-	Shc1
chr4	133797522	133797979	-	Zfp593
chr5	31212444	31212716	+	Agbl5
chr5	101103701	101104110	-	Hpse
chr6	108777112	108777707	+	Arl8b
chr7	4731527	4731986	-	Il11
chr7	52150343	52150851	-	Ap2a1
chr7	128222020	128222603	+	Igsf6
chr7	128222768	128223859	+	Igsf6
chr8	3628004	3628277	+	Pcp2
chr8	87606531	87606991	+	Wdr83os
chr9	107475192	107475440	+	Hyal2
chr1	187185287	187186744	-	Eprs
chr1	162143824	162144947	+	Cacybp
chr1	174305102	174306494	-	Pigm
chr1	135560987	135573755	+	Zc3h11a
chr10	80024570	80026154	+	Rexo1
chr10	82863093	82866626	-	AB337665、AB337734
chr10	70062573	70063226	+	Phyhipl
chr10	127518409	127520026	-	Atp5b
chr10	77083839	77084937	-	Ube2g2
chr10	79863389	79864420	+	Mbd3
chr11	100259429	100265179	+	Gm12348
chr11	95895795	95896196	-	Snf8
chr11	120435144	120436521	+	P4hb
chr11	103224892	103225963	+	Arhgap27
chr11	60345564	60347376	-	Alkbh5
chr11	5687935	5688396	-	Dbnl
chr11	51397428	51398153	-	Phykpl
chr11	72500085	72501596	-	Ankfy1
chr11	77795688	77796291	-	Phf12
chr11	67735877	67737294	+	Usp43
chr12	81216849	81219580	+	Zfp36l1
chr12	82633954	82658445	+	Synj2bp-cox16
chr12	9036561	9036684	-	Ttc32
chr12	81216867	81220071	+	Zfp36l1
chr13	58486611	58488529	+	2210016F16Rik
chr13	23626213	23627040	-	Hist1h3g
chr13	23515853	23517120	+	Abt1
chr15	79573127	79587824	+	Sun2
chr15	79052773	79055235	-	Pick1
chr15	82214213	82217124	+	Cyp2d22
chr15	98703074	98704512	+	Kmt2d
chr15	78226430	78227614	+	Tex33
chr15	89011356	89011966	+	Plxnb2
chr16	20650766	20651715	-	Psmd2
chr16	11178268	11192385	+	Zc3h7a
chr17	35302063	35304131	+	Prrc2a
chr17	28311602	28313019	-	Zfp523
chr17	57218012	57218969	+	Dennd1c
chr17	25998654	25999912	+	Wdr90
chr17	35116383	35118103	-	Lsm2
chr18	64613557	64616171	+	S60130
chr18	35091822	35095106	+	Etf1
chr19	10316687	10317849	+	Myrf
chr19	40663924	40669352	+	Aldh18a1
chr19	5912986	5914829	+	Dpf2
chr19	3999721	4000542	-	Nudt8
chr19	6355624	6360707	-	Sf1
chr19	5913051	5914635	+	Dpf2
chr2	13193229	13196009	+	Rsu1
chr2	181253557	181255146	-	Dnajc5
chr2	180322716	180322816	-	Ogfr
chr2	112105326	112105978	-	Slc12a6
chr3	95799841	95800382	+	Plekho1
chr3	108923459	108925591	-	Slc25a24
chr3	83959939	83962465	+	Mnd1
chr3	135091156	135094664	+	Cisd2
chr3	95800430	95803238	+	Plekho1
chr3	36471084	36471979	+	Ccna2
chr3	95659888	95665408	+	Prpf3
chr4	125777734	125780981	-	Stk40
chr4	46402357	46403190	+	Trmo
chr4	123592560	123594540	-	Rragc
chr4	126106822	126107784	+	Ago3
chr4	107465765	107474669	-	Lrp8
chr4	131821622	131824756	+	Gmeb1
chr4	126106845	126110254	+	Ago3
chr4	19959992	19968711	-	Ggh
chr4	118895778	118897420	+	4930538K18Rik
chr5	123229533	123236108	+	Camkk2
chr5	122069075	122070966	+	Acad12
chr5	148239313	148240309	-	Pan3
chr5	34530749	34533987	+	Mxd4
chr5	140797575	140799798	+	Mad1l1
chr5	26418740	26421912	+	Gm21671
chr5	140800692	140802010	+	Mad1l1
chr5	135031504	135034087	+	Clip2
chr6	116580239	116582963	+	Zfp422
chr6	38381410	38382763	-	Ubn2
chr6	113255618	113256668	-	Brpf1
chr6	124956190	124958424	-	4930557K07Rik
chr6	87936184	87939723	+	H1fx
chr6	40420541	40421279	-	Ssbp1
chr6	83711752	83712487	-	Ankrd53
chr6	48486580	48487473	-	1700026J14Rik
chr7	20355959	20360752	+	Bcam
chr7	17458292	17460231	-	Dact3
chr7	28952293	28954646	-	Fbl
chr7	73223794	73224356	-	Vimp
chr7	17456702	17460235	-	Dact3
chr7	112519725	112521461	-	Gm5901
chr7	99788963	99789218	+	Ankrd42
chr7	85723728	85724407	+	Ntrk3
chr7	148640858	148640902	-	Pnpla2
chr7	24917615	24917729	-	Zfp235
chr7	17474754	17476416	-	Gng8
chr8	74999216	75001603	+	Cherp
chr8	3498335	3500339	-	Mcoln1
chr8	74111322	74113281	-	Pgls
chr8	108383202	108384214	-	Nutf2-ps1
chr8	85910490	85913617	-	Clgn
chr8	108383346	108384322	-	Nutf2-ps1
chr8	73034384	73036499	+	2810428I15Rik
chr8	23764168	23765570	+	Polb
chr8	129469986	129470377	+	Tomm20
chr9	20817931	20820317	-	Icam1
chr9	59499555	59504115	-	Pkm
chr9	110432035	110434360	-	Setd2
chr9	107582412	107583612	+	Gnat1
chr9	67604229	67605736	-	C2cd4b
chr9	108893263	108893615	-	Pfkfb4
chr9	43931850	43942568	-	Mcam
chr9	78023108	78023440	-	C920006O11Rik
chrX	7727406	7728977	+	Rbm3os
chr8	74113959	74114699	-	Pgls
chr8	74114217	74114633	-	Pgls
chr7	109619026	109622416	+	Rrm1
chr8	87558363	87560610	-	Tnpo2
chr13	78323350	78324963	+	AK13829、BC067033
chr15	102155530	102155976	-	Pfdn5
chr15	102155587	102155915	-	Pfdn5
chr8	73894345	73895038	-	Nr2f6
chr2	129123138	129123725	+	Gm14023
chr5	125001586	125002390	-	Ddx55
chr3	88016888	88018163	-	Mir9-1
chr2	132088173	132088705	-	Cds2
chr3	108014006	108014855	+	Atxn7l2
chr7	31230687	31231408	+	Aplp1
chr11	21904232	21905039	+	Otx1
chr6	30409304	30410875	-	1700012C14Rik
chr11	70034684	70036486	+	Slc16a13
chr6	124956758	124959076	-	4930557K07Rik
chr3	102974390	102975555	-	Bcas2
chr5	135844072	135845731	-	Nsun5
chr4	155220544	155221381	-	Dvl1
chr13	49776341	49777371	-	Iars
chr6	48485936	48486597	-	Atp6v0e2
chr4	137858560	137859883	-	Ddost
chr16	32429950	32430949	-	Pcyt1a
chr15	88917897	88919410	-	Selo
chr3	152057036	152057809	-	Zzz3
chr1	137042182	137043240	-	Arl8a
chr7	3655229	3655525	-	Rps9
chr13	23518382	23519041	+	Abt1
chr4	120597673	120598321	+	Exo5
chr1	89108647	89109151	-	Eif4e2
chr1	136389768	136390654	-	Rabif
chr13	48966306	48969603	+	Phf2
chr5	34512296	34513379	+	Poln
chr16	92300200	92301432	-	Smim11
chr17	23966199	23967135	+	Srrm2
chr7	25870495	25871838	+	Zfp574
chr15	102185915	102186793	+	Aaas
chr17	24306695	24307476	+	Atp6v0c-ps2
chr8	125625313	125626117	-	Snord68
chr7	29166095	29167142	+	Zfp36
chr11	70375142	70376276	-	Mink1
chr2	32821091	32826641	+	Snora65
chr11	54334390	54336142	-	Rapgef6
chr2	24775284	24775964	+	Ehmt1
chr11	68854500	68854886	-	Aurkb
chr18	32397838	32399907	-	Ercc3
chr4	40916213	40917553	-	Nfx1
chr11	87549142	87550785	-	Supt4a
chr2	181428818	181429409	+	Rgs19
chr10	126947430	126949914	-	Ndufa4l2
chr2	71377432	71378537	+	Dlx1as
chr6	113369428	113370037	+	Rpusd3
chr6	124954071	124956766	-	Zfp384
chr9	50467917	50468902	+	Dlat
chr17	35304282	35305818	+	Prrc2a
chr11	120570859	120572217	-	Lrrc45
chr2	27395295	27395643	-	BC050122
chr10	57959391	57960254	-	Ccdc138
chr10	79371928	79372233	+	Med16
chr8	97603537	97604603	-	Katnb1
chr13	48970394	48973032	+	Phf2
chr10	34021932	34023136	+	Tspyl4
chr7	31019920	31021053	+	Polr2i
chr13	67461611	67462335	+	Zfp953
chr8	125747376	125748694	-	Cdk10
chr10	80044678	80045691	+	Klf16
chr7	146433136	146434317	-	Pwwp2b
chr10	39966907	39967365	+	Rpf2
chr9	46080760	46081106	-	Zpr1
chr6	113673830	113677187	+	Ghrl
chr2	25211959	25213432	+	Man1b1
chr14	79986304	79987190	-	Sugt1
chr10	80026203	80027700	+	Rexo1
chr10	4539403	4540277	-	Fbxo5
chr9	21043960	21046100	+	Keap1
chr9	15084472	15087339	+	Med17
chr11	69572606	69573354	+	Polr2a
chr5	100845392	100845859	+	Sec31a
chr4	155141080	155142272	-	Vwa1
chr15	84020213	84022568	-	Samm50
chr9	108725687	108727042	-	Celsr3
chr19	44144341	44144999	+	Erlin1
chr18	74933779	74934842	-	Acaa2
chr3	107090901	107092185	-	Slc16a4
chr17	13156196	13157154	+	Acat2
chr7	17613364	17614405	+	Ppp5c
chr18	61889448	61889730	+	1500015A07Rik
chr7	133936128	133936817	+	Ppp4c
chr17	37088868	37089425	+	Rnf39
chr1	39423686	39424552	-	Rpl31
chr9	61798266	61799580	+	Kif23
chr12	111826054	111827262	-	B930059L03Rik
chr17	71340318	71341239	+	Myl12b
chr4	40226563	40227459	+	Ndufb6
chr19	4163390	4164218	+	Rps6kb2
chr10	80082786	80085244	-	Csnk1g2
chr7	125273305	125273906	+	Arl6ip1
chr4	118993213	118994082	+	Ppih
chr4	155395611	155397060	-	Tnfrsf18
chr7	129127879	129129024	+	Cog7
chr12	81218871	81220703	+	Zfp36l1
chr9	61762573	61763489	+	Rplp1
chr13	43490688	43492955	-	Nol7
chr2	30245969	30247251	-	Dolpp1
chr2	180321291	180322949	-	Ogfr
chr8	113521787	113522494	+	Ddx19a
chr4	137860076	137860457	-	Ddost
chr17	31699727	31701511	-	Pknox1
chr6	113670936	113673093	+	Ghrl
chr16	17125392	17126277	+	2610318N02Rik
chr17	23909991	23910949	+	Flywch1
chr18	36716335	36717606	-	Ankhd1
chr2	29950037	29951336	+	Pkn3
chr15	81976469	81977265	-	Srebf2
chr19	5034662	5036405	-	Brms1
chr10	77648018	77648617	+	Pwp2
chr6	87935658	87936023	+	H1fx
chr9	54875574	54875916	+	Chrna3
chr17	45659012	45660249	-	Tcte1
chr4	153383832	153385826	-	Lrrc47
chr15	8999359	9000781	-	Nadk2
chr14	55093787	55094868	-	Rem2
chr9	120035560	120036662	-	Snora62
chr6	47763854	47765006	+	Pdia4
chr2	164322171	164322943	-	Pigt
chr11	70455576	70457491	-	Slc25a11
chr19	4928415	4929117	+	Dpp3
chr10	41238043	41238827	-	Cd164
chr10	79388552	79389693	-	Arid3a
chr10	79641240	79642077	-	Efna2
chr10	79754416	79754946	-	Rps15
chr10	80959890	80960399	+	Ncln
chr11	11710252	11710794	+	Fignl1
chr11	51504929	51505542	+	0610009B22Rik
chr11	70036966	70037305	+	Slc16a13
chr11	80289580	80290311	-	Cdk5r1
chr11	84685893	84686588	+	Ggnbp2os
chr11	116029666	116030195	+	Fbf1
chr11	121215795	121216785	+	Wdr45b
chr12	104555490	104556118	+	Gm29508
chr12	104556202	104556914	+	Gm29508
chr12	107021930	107022598	-	Papola
chr13	48969812	48970286	+	Phf2
chr13	63404395	63405078	+	Mir27b
chr13	63405273	63405798	+	2010111I01Rik
chr13	74346223	74346824	+	Exoc3
chr14	32971722	32973012	-	Ncoa4
chr14	58448047	58448825	+	Mrpl57
chr14	79982418	79983021	-	Sugt1
chr14	122865116	122865467	+	Zic5
chr15	10400461	10401164	+	Dnajc21
chr15	75911555	75912837	+	Puf60
chr15	81689947	81690476	+	Tob2
chr15	85969031	85969493	-	Cerk
chr15	100053253	100053992	-	Atf1
chr15	100054132	100054807	-	Atf1
chr15	102297666	102298015	-	Pcbp2
chr16	17645765	17646179	-	Ccdc74a
chr17	25959471	25960482	-	Wdr24
chr17	56096557	56097591	-	Gm16712
chr17	57140369	57140965	+	Pspn
chr17	74794285	74794696	-	Slc30a6
chr18	38129581	38129904	+	Fchsd1
chr19	3907209	3908360	+	Tcirg1
chr19	5703082	5703558	-	Ehbp1l1
chr19	6118706	6119131	+	Naaladl1
chr19	8923961	8924417	-	Lrrn4cl
chr1	94539161	94539684	+	Myeov2
chr1	141350442	141351092	-	Aspm
chr1	36615317	36617106	+	Sema4c
chr2	13196298	13197072	+	Rsu1
chr2	27394136	27394603	-	BC050122
chr2	26758550	26759329	+	Surf6
chr2	29949483	29949960	+	Pkn3
chr2	31540926	31541412	-	Abl1
chr2	126959739	126960183	+	Ncaph
chr2	126960290	126960540	+	Ncaph
chr2	128953981	128955309	-	Chchd5
chr2	155057290	155057674	-	Dynlrb1
chr2	156818073	156818562	+	Ndrg3
chr2	181327573	181328464	+	Mir7006
chr3	88519447	88519775	-	Rit1
chr3	88718009	88720519	+	Gon4l
chr3	96496958	96497534	-	Pias3
chr3	107088992	107089263	-	Slc16a4
chr3	107089727	107090316	-	Slc16a4
chr3	108086088	108086763	-	Sort1
chr4	124756285	124757622	-	Meaf6
chr4	129302375	129302827	+	Ccdc28b
chr4	131424839	131426688	-	Srsf4
chr4	133557078	133558030	+	Dhdds
chr4	147245827	147246128	+	Miip
chr4	155074898	155075288	-	Ssu72
chr4	155075411	155075966	-	Ssu72
chr4	155150569	155151204	+	Vwa1
chr5	31485369	31485956	+	Gtf3c2
chr5	31487374	31487965	+	Gtf3c2
chr5	34979937	34980528	+	Add1
chr5	77399693	77400198	-	Srp72
chr5	77401292	77402305	-	Srp72
chr5	115569988	115570514	+	Acads
chr5	115794040	115794808	+	Gatc
chr5	135643024	135643644	-	Bcl7b
chr5	148238516	148239073	-	Pan3
chr6	48486702	48487343	-	1700026J14Rik
chr6	83457066	83458109	+	Dguok
chr6	85283579	85284134	+	Sfxn5
chr6	92134297	92134972	+	Mrps25
chr6	113673232	113673686	+	Ghrl
chr6	124814141	124814613	+	Gpr162
chr7	6234529	6235272	-	Zfp667
chr7	13562001	13563096	-	Zfp446
chr7	13625241	13625686	+	Ube2m
chr7	13626401	13627540	+	Ube2m
chr7	17476221	17477015	-	Gng8
chr7	19668446	19668943	-	Mir3100
chr7	19811896	19813565	-	Opa3
chr7	19739036	19739508	+	Qpctl
chr7	20301404	20301825	+	Tomm40
chr7	31076059	31076527	-	Clip3
chr7	52668047	52668428	-	Ntf5
chr7	125676950	125677978	+	Coq7
chr8	3392490	3392918	-	Arhgef18
chr8	73117137	73117530	-	Isyna1
chr8	74112816	74113522	-	Pgls
chr8	74111168	74111883	-	Pgls
chr8	125746810	125747211	-	Cdk10
chr9	21567110	21567620	+	Spc24
chr9	44211212	44211788	-	Trappc4
chr9	57383901	57384417	-	Fam219b
chr9	61796321	61797187	+	Kif23
chr9	61797283	61797654	+	Kif23
chr9	61797743	61798176	+	Kif23
chr9	64988079	64988815	-	Igdcc3
chr9	108976703	108978003	+	Atrip
chr9	109730542	109731671	-	Nme6
chr9	120478911	120480528	-	Rpl14
chr9	122713882	122714529	-	Tcaim
chrX	20262980	20263379	-	Cdk16
chr10	6374608	6374946	+	Mthfd1l
chr10	6375288	6376179	+	Mthfd1l
chr10	34021204	34021733	+	Tspyl4
chr10	79850584	79850969	+	Mex3d
chr11	8911800	8912332	+	Hus1
chr11	11709060	11709458	+	Fignl1
chr11	11709822	11710208	+	Fignl1
chr11	21905279	21905827	+	Otx1
chr11	53238409	53239062	+	Aff4
chr11	60267308	60267988	-	Drg2
chr11	60346757	60347847	-	Alkbh5
chr11	69149797	69150225	-	Chd3os
chr11	69228708	69229359	+	Kdm6b
chr11	70053430	70054203	+	0610010K14Rik
chr11	70054342	70054954	+	Rnasek
chr11	84633584	84634196	+	Mrm1
chr11	84685431	84685752	+	Ggnbp2
chr11	95895105	95895573	-	Snf8
chr11	100600326	100600742	+	Rab5c
chr11	100956837	100957482	+	Mlx
chr11	102975467	102977320	-	Hexim1
chr11	115139695	115140335	+	Fdxr
chr12	8980013	8980385	-	Wdr35
chr12	32319619	32320440	+	Bcap29
chr13	34128905	34129361	-	Bphl
chr13	54692916	54693415	+	Nop16
chr13	74346995	74347757	+	Exoc3
chr13	100785761	100786194	+	Mccc2
chr14	55510367	55512557	-	Pabpn1
chr15	81690569	81690985	+	Tob2
chr15	85642533	85643299	+	Cdpf1
chr15	85968205	85968663	-	Cerk
chr15	89012116	89012516	+	Plxnb2
chr16	11134931	11135649	+	Txndc11
chr16	32276868	32277471	-	Rnf168
chr16	32429217	32429885	-	Pcyt1a
chr17	23967189	23968024	+	Tceb2
chr17	27761873	27762711	+	Nudt3
chr17	56416719	56417039	+	Ticam1
chr17	66427237	66428119	+	Ankrd12
chr17	74695011	74695626	+	Memo1
chr18	36717673	36718216	-	Ankhd1
chr19	5914985	5915538	+	Dpf2
chr19	7055080	7056579	+	Ppp1r14b
chr19	10790673	10791283	+	Vps37c
chr19	25683277	25684652	-	Dmrt3
chr19	46149694	46150220	-	Nolc1
chr1	135805202	135806103	+	Optc
chr1	137329853	137330656	+	Ipo9
chr1	141350356	141350807	-	Aspm
chr1	172801342	172801919	+	Atf6
chr1	36617937	36619305	+	Sema4c
chr2	26236477	26236843	+	Snapc4
chr2	29790244	29790800	-	Gle1
chr2	118604845	118605281	-	Disp2
chr2	118872259	118872563	-	Knl1
chr2	127348261	127348774	+	Kcnip3
chr2	128925845	128926136	-	Polr1b
chr2	130094540	130095281	-	Nop56
chr2	156136016	156137366	-	Scand1
chr2	157032766	157033342	+	Rbl1
chr2	162840771	162841359	-	Ift52
chr2	181595550	181596211	-	Polr3k
chr3	94211715	94212075	+	Lingo4
chr3	108922782	108923395	-	Slc25a24
chr4	32742810	32743939	-	Mdn1
chr4	40914911	40915622	-	Nfx1
chr4	43994986	43995310	-	Ccin
chr4	117807734	117808111	+	St3gal3
chr4	123589858	123590199	-	Rragc
chr4	123590816	123591122	-	Rragc
chr4	123592183	123592814	-	Rragc
chr4	124755746	124757702	-	Meaf6
chr4	116828952	116829754	+	Snord55
chr4	133230219	133230644	+	Pigv
chr4	135518942	135519449	-	Lypla2
chr4	147245836	147246395	+	Miip
chr4	148330620	148331167	-	Pex14
chr4	148332980	148333270	-	Pex14
chr4	155219835	155220365	-	Dvl1
chr5	5664309	5664535	+	Cfap69
chr5	33975014	33975780	+	Fam53a
chr5	35917780	35918984	+	Trmt44
chr5	77399236	77400168	-	Srp72
chr5	100845952	100846784	+	Sec31a
chr5	117805717	117806561	-	Wsb2
chr5	130383849	130384265	-	Nupr1l
chr5	135641937	135642653	-	Bcl7b
chr5	136588089	136588308	-	Polr2j
chr5	145952610	145953102	+	Atp5j2
chr6	42274798	42275741	+	Fam131b
chr6	42278012	42278561	+	Fam131b
chr6	86683503	86684644	+	Gmcl1
chr6	116579089	116580188	+	Zfp422
chr6	125081077	125081787	-	Nop2
chr6	125115827	125116726	+	Iffo1
chr7	16532002	16532683	+	Gltscr2
chr7	19576008	19576310	-	Mypop
chr7	19588198	19588989	-	Irf2bp1
chr7	25263970	25264929	-	Cadm4
chr7	26540429	26541056	+	Hnrnpul1
chr7	29158626	29159155	+	Plekhg2
chr7	29159241	29159564	+	Plekhg2
chr7	29165480	29166079	+	Zfp36
chr7	29523403	29524455	-	Mrps12
chr7	50745736	50746268	+	Iglon5
chr7	52385643	52386286	+	Rpl13a
chr7	52384341	52385588	+	Snord35a
chr7	52111728	52112255	-	Pnkp
chr7	54175389	54176225	+	Tsg101
chr7	52127923	52130138	+	Ptov1
chr7	87469348	87469622	+	Rccd1
chr7	88490284	88490659	+	Rps17
chr7	112518529	112519573	-	Fam160a2
chr7	116899220	116900747	+	Tmem9b
chr7	129126173	129126874	+	Cog7
chr7	135055027	135055943	-	Kat8
chr7	151769333	151769784	+	Fadd
chr8	73117737	73118163	-	Isyna1
chr8	74681725	74683044	-	Rab8a
chr8	74947039	74947473	+	Eps15l1
chr8	86495484	86496514	-	Prkaca
chr8	106967240	106967764	+	Dync1li2
chr8	108581858	108582311	-	Nfatc3
chr8	125139676	125140647	+	Galns
chr9	21097750	21098768	+	Cdkn2d
chr9	21349782	21350361	-	Carm1
chr9	21915317	21917369	-	Elof1
chr9	30892730	30893143	+	AK144297
chr9	37464969	37465720	+	Tbrg1
chr9	61796252	61797139	+	Kif23
chr9	99206297	99207043	+	AK015183
chr9	108409626	108410221	-	Qars
chr9	110431287	110431761	-	Setd2
chr9	122928413	122928933	-	Tmem42
chrX	7248963	7250069	+	Plp2
chrX	20263812	20264949	-	Cdk16
chr1	139867750	139868892	+	Mir181b-1
chr10	7503861	7505444	+	Ginm1
chr10	87550942	87552569	-	Pmch
chr10	119794627	119796710	-	Hmga2
chr10	126507512	126508155	+	Cdk4
chr10	126507536	126508157	+	Tspan31
chr11	68788528	68790224	+	Slc25a35
chr11	78560571	78561182	-	Fam58b
chr12	111972785	111975149	-	Wdr20
chr13	17791969	17795086	+	Mplkip
chr13	17791269	17792144	+	Sugct
chr15	76372736	76375036	+	Slc52a2
chr15	100443605	100444274	-	C330013E15Rik
chr16	8632060	8633294	-	Pmm2
chr16	10801818	10803401	+	Prm1
chr17	86562855	86563839	-	Prkce
chr18	32073276	32076605	+	Sft2d3
chr2	174102055	174105861	-	Nespas
chr2	164700363	164703514	-	Pcif1
chr2	129622473	129623383	-	4932416H05Rik
chr3	135094094	135096867	-	Ube2d3
chr3	28708679	28710446	+	Rpl22l1
chr3	126143929	126147982	+	Arsj
chr3	135097041	135098852	-	4930539J05Rik
chr3	135095779	135098767	-	Ube2d3
chr3	123214195	123214471	+	Prss12
chr4	116354267	116356562	-	AV051173
chr4	43601695	43602940	+	Msmp
chr4	109075809	109076178	-	Ttc39aos1
chr5	115751128	115769217	+	Coq5
chr5	115751144	115752299	+	Dynll1
chr5	115751155	115752332	+	Coq5
chr6	136750325	136752512	-	Hist4h4
chr6	105623057	105624538	-	Gm15631
chr6	86793649	86797117	-	Aak1
chr7	6656615	6658546	-	Peg3
chr7	59112336	59115419	-	Fancf
chr8	96274046	96334190	-	4930488L21Rik
chr8	89271316	89271362	+	Siah1a
chr9	81521903	81524404	-	Htr1b
chrM	15355	16294	+	mt-Nd4 、BC071253、Cytb
chrX	154253227	154256045	-	Cnksr2
chr12	104547342	104550121	-	Fam181a
chr2	30090445	30091580	-	1700084E18Rik
chr8	86730582	86731146	-	Mir3074-2
chr11	29069639	29070270	-	Smek2
chr11	29068268	29070322	-	Smek2
chr15	76184869	76186429	+	Sharpin
chr15	76184940	76186429	+	Maf1
chr5	114288343	114288866	-	Coro1c
chr5	114288307	114288885	-	Coro1c
chr6	8204103	8204864	-	Rpa3
chr6	8204380	8205033	-	Rpa3
chr10	87549216	87549587	-	Parpbp
chr10	87548778	87549478	-	Parpbp
chr7	52372526	52374245	-	Rps11
chr14	76251107	76252797	+	Snora31
chr1	173292033	173292463	+	Klhdc9
chr2	29615683	29616563	-	Gm13547
chr1	55149429	55150991	+	Hspd1
chr17	66504355	66507994	+	Ddx11
chr1	20789580	20791673	-	Mcm3
chr14	79603562	79604092	+	Vwa8
chr10	87552956	87553276	-	Pmch
chr17	10515805	10516822	+	Qk
chr13	14700487	14701936	-	Psma2
chr1	94847547	94849015	+	9430060I03Rik
chr6	48796343	48797196	+	Tmem176a
chr17	46908797	46909550	-	2310039H08Rik
chr2	179715377	179716844	+	4921531C22Rik
chr8	108862196	108863821	+	4930506A18Rik
chr13	55431213	55432784	+	Prelid1
chr11	105036864	105039565	-	Tlk2
chr4	135429940	135431361	+	Pnrc2
chr15	103131992	103133284	+	Copz1
chr9	62187292	62187703	-	Anp32a
chr14	73759589	73760231	-	Itm2b
chr7	20089790	20090627	-	Bloc1s3
chr8	71639436	71640416	+	Atp6v1b2
chr9	85741100	85742502	+	Tpbg
chr3	28707081	28707854	+	Rpl22l1
chr16	11057357	11058098	-	AK046786、Snn
chr7	100232410	100233363	+	Fam181b
chr11	85053409	85054139	+	Appbp2os
chr10	116341582	116342692	-	Rab3ip
chrX	72816064	72816882	-	Rab39b
chr10	87550032	87551420	-	Parpbp
chr8	108532211	108532916	-	Dus2
chr15	76197915	76199197	-	Tssk5
chr19	46563677	46564830	+	Sufu
chr4	45333547	45334240	+	Exosc3
chr5	135541806	135542296	+	Dnajc30
chr7	30034067	30034887	+	2200002D01Rik
chr8	87184128	87185084	-	Ier2
chr16	11055191	11057278	-	AK046786、Snn
chr7	133820047	133820917	+	Sult1a1
chr7	148407852	148408566	+	Rassf7
chr18	67931913	67933279	-	Seh1l
chr14	51550925	51551595	+	Tmem55b
chr1	183741213	183742519	-	Lbr
chr11	102695200	102696315	-	Higd1b
chr11	107657822	107659607	+	Cacng4
chr18	74936294	74937785	-	Acaa2
chr11	16855202	16856374	+	Eldr
chr7	148372971	148375276	-	Hras
chr2	104858992	104859653	+	Eif3m
chr11	120084275	120091002	-	Bahcc1
chr15	57698337	57700960	-	Derl1
chr15	57695938	57698777	-	Derl1
chr4	11543538	11543804	+	Rad54b
chrX	132806681	132807254	+	Bex3
chr17	25851492	25853173	-	Chtf18
chr18	67930290	67931749	-	Seh1l
chr15	103130542	103131834	+	Copz1
chr2	31005154	31005999	-	Gpr107
chr5	114289510	114290810	-	Coro1c
chr8	71640940	71641770	+	Atp6v1b2
chr7	59111353	59114779	-	Fancf
chr14	76250503	76251217	+	Tpt1
chr10	87552412	87552886	-	Parpbp
chr9	62187959	62188829	-	Anp32a
chr6	88055940	88057205	+	Mir6376
chr11	24075646	24077157	+	Bcl11a
chr11	98300666	98301379	+	Erbb2
chr12	55956932	55959092	-	Cfl2
chr10	52994687	52996414	-	Gm19395
chr6	124756099	124756855	-	Spsb2
chr14	73757377	73759404	-	Itm2b
chr5	138219410	138219959	-	Mepce
chr2	130393242	130394265	+	Mrps26
chr8	98386816	98387855	-	Got2
chr9	62184699	62187138	-	Anp32a
chr11	82582082	82583834	+	Cct6b
chr14	118629747	118631880	-	Sox21
chr1	20786958	20790159	-	Mcm3
chr9	106331239	106331668	-	Acy1
chr7	106491855	106492778	-	Serpinh1
chr9	106330034	106330889	-	Rpl29
chr5	114290947	114291628	-	Coro1c
chr17	86563356	86564254	-	Prkce
chr6	86472186	86473949	-	Pcbp1
chr2	179989142	179990435	-	Cables2
chr10	59363187	59363627	+	Dnajb12
chr10	62702284	62702843	-	Herc4
chr10	75355504	75355902	-	Smarcb1
chr10	79312353	79312644	-	E130317F20Rik
chr10	80314618	80315179	-	Sppl2b
chr10	126508211	126508915	+	Tspan31
chr10	126508975	126509482	+	Tspan31
chr11	64245277	64246071	-	F930015N05Rik
chr11	78560933	78562199	-	Fam58b
chr11	84689344	84689611	-	Pigw
chr11	102697088	102697606	-	Higd1b
chr11	106361366	106361947	-	Snord104
chr11	120212945	120213617	+	Mir6935
chr12	110078987	110079231	+	Slc25a29
chr12	55959503	55959763	-	Cfl2
chr12	75052367	75053192	+	Hif1a
chr14	26512912	26513349	-	Ppif
chr14	52643051	52643405	+	Tmem253
chr14	56519230	56519674	+	Sdr39u1
chr14	57433724	57434434	+	Zmym5
chr14	66912455	66912818	-	1700001G11Rik
chr14	118639848	118640382	+	Sox21
chr15	58719633	58720199	-	Rnf139
chr15	76173494	76173873	-	Sharpin
chr15	77801980	77802609	+	Eif3d
chr15	101049485	101050267	-	AU021063
chr17	27076752	27077426	+	Mir6968
chr17	35132532	35133337	-	Vars
chr18	15059509	15060521	+	Taf4b
chr18	33953659	33954371	-	Epb41l4aos
chr19	5427663	5428712	+	AI837181
chr19	5428803	5429559	+	AI837181
chr19	7459301	7460364	+	AI846148
chr19	8801558	8801937	+	Snord22
chr19	8802063	8802655	+	Snhg1
chr1	94828646	94830108	-	9430060I03Rik
chr1	183740993	183741567	-	Lbr
chr1	194682550	194683146	+	Sertad4
chr2	25996355	25997188	+	C330006A16Rik
chr2	29615943	29616506	-	Gm13547
chr2	80472105	80472859	+	Dusp19
chr2	130391286	130393156	+	4930473A02Rik
chr2	174104398	174104964	-	Nespas
chr2	174105817	174106020	-	Nespas
chr2	174106222	174106618	-	Nespas
chr3	28706615	28706909	+	Rpl22l1
chr3	58324032	58325796	-	Serp1
chr3	89053876	89054750	+	Krtcap2
chr3	113336521	113337178	+	Rnpc3
chr4	11546508	11547177	+	Rad54b
chr5	20462378	20463097	+	Rsbn1l
chr5	38210247	38210633	-	Msx1os
chr5	38216462	38216783	+	Msx1os
chr5	66150031	66150915	-	N4bp2
chr5	114288949	114289321	-	Coro1c
chr6	53763574	53764068	-	Tril
chr6	53765050	53765376	-	Tril
chr6	86797366	86798074	-	Aak1
chr6	119799829	119801885	+	Erc1
chr6	146599948	146600520	+	Gm6654
chr7	51809435	51809951	+	Nr1h2
chr7	52374601	52374805	-	Snord35b
chr7	52375247	52375700	-	Snord35b
chr7	90020186	90022151	+	Mex3b
chr7	133630369	133630686	-	Atxn2l
chr7	151034670	151035330	+	Dhcr7
chr8	13941334	13941803	+	Fbxo25
chr9	120406400	120407099	+	Eif1b
chr9	122791059	122791691	-	AK041109、Zfp167
chr9	122792781	122793360	-	Zkscan7
chr10	34012291	34012930	-	Tspyl4
chr10	59364297	59365011	+	Dnajb12
chr10	62703649	62704479	-	Herc4
chr10	81506714	81507058	-	Zfp873
chr10	116340756	116341269	-	Rab3ip
chr11	4600198	4600737	-	Zmat5
chr11	4664293	4664943	-	Nf2
chr11	24077287	24078018	+	Bcl11a
chr11	29070500	29070833	-	Smek2
chr11	50168966	50169443	-	Mir804
chr11	107660017	107660339	+	Cacng4
chr11	107660594	107661066	+	Cacng4
chr12	103977011	103977801	-	Gm20604
chr12	30210707	30211119	-	Myt1l
chr13	51192605	51193081	-	Spin1
chr13	67000830	67001337	-	Uqcrb
chr14	51551650	51552210	+	Apex1
chr14	52687467	52688330	-	Hnrnpc
chr14	70843441	70844017	+	Polr3d
chr14	73756560	73757216	-	Itm2b
chr14	76249557	76250400	+	Tpt1
chr14	67489955	67490535	+	Gm5464
chr16	4035008	4035297	-	Trap1
chr16	4035367	4035652	-	Dnase1
chr16	4035854	4036654	-	Dnase1
chr16	18871505	18871981	-	Mrpl40
chr16	24390980	24391625	-	Lppos
chr16	33377755	33378217	-	Zfp148
chr16	33378772	33379483	-	1700007L15Rik
chr17	5489019	5489865	-	Zdhhc14
chr17	26062390	26063122	-	Pigq
chr17	35355909	35356669	-	Nfkbil1
chr17	79315303	79315605	-	Cebpz
chr18	77954356	77954908	+	4930465K10Rik
chr19	6978623	6979274	-	Prdx5
chr19	6979334	6980262	-	Trmt112
chr1	74324432	74324964	-	Aamp
chr1	154622819	154623760	+	Arpc5
chr1	173291271	173291891	+	Pfdn2
chr1	55148709	55149384	+	Hspd1
chr2	25998243	25998934	+	C330006A16Rik
chr2	65077909	65078133	+	Cobll1
chr2	155183465	155184019	+	Pigu
chr2	157374929	157380958	-	Nnat
chr2	157392379	157392809	+	Nnat
chr2	157392934	157393216	+	Blcap
chr2	179990564	179991968	-	Cables2
chr3	28707845	28708328	+	Rpl22l1
chr3	79437025	79437964	+	4930579G24Rik
chr3	95788370	95788925	-	Plekho1
chr3	113336351	113336882	+	Rnpc3
chr3	113337182	113337581	+	Rnpc3
chr3	145308931	145309431	-	Cyr61
chr4	107473969	107474681	-	Lrp8
chr4	118099905	118100538	-	Cdc20
chr5	9161856	9163986	+	Dmtf1
chr5	114287890	114288231	-	Coro1c
chr5	120565718	120566353	-	Rbm19
chr5	144094815	144095462	+	Zdhhc4
chr6	87934330	87935509	+	Gm5577
chr6	124757386	124758228	-	Spsb2
chr6	125146227	125146907	+	Mrpl51
chr6	134851297	134852275	+	Gpr19
chr7	53037387	53037883	-	Lmtk3
chr7	100230467	100231128	+	Fam181b
chr7	100231342	100232242	+	Fam181b
chr7	116661717	116662506	-	St5
chr7	125827176	125827895	-	Gde1
chr7	125830822	125831508	-	Gde1
chr7	133821132	133821801	+	Sgf29
chr7	134124469	134125201	+	Cdipt
chr7	134374363	134374620	-	Zfp553
chr7	135375714	135376429	-	Armc5
chr7	135376533	135377282	-	Armc5
chr7	135377616	135377894	-	9130023H24Rik
chr8	3625829	3626058	+	Xab2
chr8	71638766	71639400	+	Atp6v1b2
chr8	81027821	81028578	-	Slc10a7
chr8	96333213	96334153	-	4930488L21Rik
chr8	128945334	128945922	-	Coa6
chr9	21402064	21402586	+	1810026J23Rik
chr9	21317118	21318184	+	Tmed1
chr9	21890991	21891653	+	Gm16845
chr9	40592563	40593295	+	Clmp
chr9	65401542	65401994	-	Plekho2
chrX	12227165	12227578	-	1810030O07Rik
chrX	20190823	20191562	-	Ndufb11
chr1	16647632	16652359	+	Tceb1
chr1	187153329	187155737	+	Iars2
chr10	70808904	70810380	-	Ipmk
chr10	75298720	75300169	-	AB251164、DQ721958、DQ569435、DQ724252、DQ704723、DQ726174、DQ69594、DQ716352、DQ550606、DQ707763、DQ557254
chr11	68823976	68825984	-	Ctc1
chr11	58140716	58143829	-	Sh3bp5l
chr11	61312142	61315379	-	B9d1
chr11	32430998	32432435	-	Stk10
chr11	77303355	77304911	+	Ankrd13b
chr12	110839030	110840391	+	Rtl1
chr12	60113219	60113759	+	Sec23a
chr12	86447614	86449873	-	Dlst
chr13	5859571	5860443	-	Klf6
chr13	78338998	78339776	+	A830082K12Rik
chr14	31943045	31944939	-	Nt5dc2
chr14	21491862	21493433	-	Sec24c
chr16	93604076	93605213	+	Setd4
chr16	93606370	93606853	+	Setd4
chr16	4883422	4885724	+	Ubald1
chr17	23862059	23863240	-	Pkmyt1
chr17	27462609	27462644	+	DQ701434、DQ699068、DQ686667、DQ547645、DQ684698、DQ693159、DQ709345、DQ560656、DQ691069
chr17	34764770	34765699	+	Ppt2
chr17	30763724	30763816	-	Dnah8
chr19	5488743	5489198	-	Cfl1
chr2	130490677	130492845	+	Ddrgk1
chr2	144381431	144381891	-	Sec23b
chr2	17972501	17974860	+	Skida1
chr2	91038482	91041184	-	Acp2
chr2	27000417	27018223	-	Dbhos
chr2	120796474	120798059	+	Ubr1
chr2	34726627	34727730	+	Psmd5
chr2	180625388	180625671	+	AK045142
chr3	88139719	88140098	-	Smg5
chr3	96067707	96069309	+	Hist2h4
chr3	97696153	97705012	-	Sec22b
chr3	96047474	96048795	-	Hist2h3c1
chr3	97696153	97705012	-	Sec22b
chr4	141096826	141099520	+	Spen
chr4	141095123	141098924	+	Spen
chr4	123575875	123582085	-	Mycbp
chr4	45026562	45027222	+	Zbtb5
chr5	123585769	123587699	+	Rhof
chr5	23953730	23954302	+	Fastk
chr6	87943129	87944173	-	Rab7
chr7	112549023	112550406	+	Fam160a2
chr7	74790328	74791711	+	Lrrc28
chr7	29221624	29221972	+	Samd4b
chr8	124470949	124471747	-	Banp
chr8	124066021	124067381	+	1700018B08Rik
chr8	87187169	87188925	-	AK037841
chr8	73134323	73136717	+	Ssbp4
chr8	73920059	73920674	-	Babam1
chr8	87417926	87423924	+	Gcdh
chr9	7181285	7182732	-	Dcun1d5
chr9	91261818	91262850	-	Zic4
chr9	7181047	7183077	-	Dcun1d5
chr9	114275615	114277348	-	4930520O04Rik
chr9	3199893	3215230	+	4930433N12Rik
chrX	58440193	58442612	+	Cdr1
chr2	30660105	30660537	-	Ntmt1
chr13	78340094	78340556	-	A830082K12Rik
chr14	25439956	25440948	+	AK005833
chr12	112915416	112916265	-	Trmt61a
chr13	58380330	58381528	+	Gkap1
chr2	76486522	76487276	+	Prkra
chr14	57190857	57192047	+	Cenpj
chr2	34727110	34728370	+	Psmd5
chr4	147822090	147822487	-	Mtor
chr17	45687941	45688721	+	Tmem151b
chr11	94183417	94184673	+	Luc7l3
chr19	8876094	8876745	-	Zbtb3
chr11	77327006	77328384	+	Trp53i13
chr5	141179351	141180282	-	Brat1
chr10	81068042	81068810	-	BC025920
chr17	35270486	35271117	-	Bag6
chr11	115890408	115891470	-	Unk
chr17	35977976	35978418	-	Mdc1
chr2	17973983	17976059	-	Mir7655
chr13	58378303	58379624	+	Gkap1
chr11	80195832	80196657	-	Zfp207
chr8	9976955	9977656	-	Abhd13
chr19	36997565	36999107	-	Btaf1
chr17	56178862	56179658	-	Chaf1a
chr8	94880717	94881474	+	Crnde
chr7	4742337	4744439	-	Rpl28
chr8	124470385	124471757	-	Banp
chr11	80195085	80195772	-	Zfp207
chr11	120093162	120093972	-	Bahcc1
chr3	88138602	88138841	-	Smg5
chr7	86536120	86536965	-	Fanci
chr11	106134476	106135026	+	Smarcd2
chr6	3447756	3448310	-	Vps50
chr10	79448269	79448558	+	Tmem259
chr3	30500197	30500491	+	Actrt3
chr4	125933864	125934983	+	Map7d1
chr5	138068820	138069764	-	Gm20605
chr11	77999720	78000948	-	Rab34
chr6	126799276	126799965	+	Ndufa9
chr10	80841665	80842996	+	Fzr1
chr11	96691519	96693241	+	Nfe2l1
chr19	29436495	29437016	+	Plgrkt
chrX	7672331	7673582	-	Gm6787
chr14	31942268	31943092	+	Smim4
chr6	88850885	88851919	-	Tpra1
chr17	35975394	35977029	+	Tubb5
chr12	60166904	60167751	-	Pnn
chr17	28827452	28828190	-	Mapk14
chr16	4880679	4882801	+	Ubald1
chr17	47829720	47830139	+	Tomm6os
chr4	131398409	131399270	-	Mecr
chr5	124932379	124933013	-	Snrnp35
chr3	90051505	90052009	-	Slc39a1
chr1	183078475	183078997	+	Nvl
chr13	58376765	58378252	+	Gkap1
chr2	30573028	30574804	-	Mir3089
chr4	40801283	40802172	+	Mir5123
chr13	58379679	58380184	+	Gkap1
chr9	65972820	65974375	-	Fam96a
chr16	13671406	13671925	-	Bfar
chr8	26711442	26712598	-	Whsc1l1
chr10	80566493	80567398	-	Map2k2
chr10	79450068	79450592	-	Cnn2
chr10	79450501	79450702	+	Tmem259
chr10	80565735	80566099	-	Mir5615-2
chr10	81090442	81091061	+	Sirt6
chr10	128142262	128142988	+	Cdk2
chr10	127809242	127809513	-	Ankrd52
chr11	32430887	32431344	-	Stk10
chr11	51814419	51815842	+	Ube2b
chr11	58139223	58139444	-	Sh3bp5l
chr11	58140451	58141129	-	Sh3bp5l
chr11	62271380	62271835	-	Pigl
chr11	77303860	77304152	+	Ankrd13b
chr11	77305220	77305447	+	Ankrd13b
chr11	83113628	83114255	+	Pex12
chr12	4848802	4849335	+	Fkbp1b
chr14	55041045	55041387	-	Mrpl52
chr14	56264823	56267248	+	Tm9sf1
chr14	71170236	71170599	+	Xpo7
chr15	97997374	97997733	-	Ccdc184
chr16	20611195	20611528	-	Ece2
chr17	15636149	15636709	-	Tbp
chr17	45688806	45689535	+	Tmem151b
chr18	84256462	84256795	-	Zadh2
chr19	5470056	5470802	+	Ctsw
chr19	5875458	5875879	+	Frmd8
chr19	12870883	12872045	+	Zfp91
chr19	56468587	56469337	-	Casp7
chr2	27367065	27368342	-	Wdr5
chr2	30661896	30662596	-	Ntmt1
chr2	30662701	30662977	-	Ntmt1
chr2	32571405	32572445	+	Mir3960
chr2	120392538	120393283	-	Snap23
chr2	130492751	130493439	-	Itpa
chr3	51217087	51217765	-	Naa15
chr3	90047595	90048224	+	Creb3l4
chr3	96399541	96400041	-	Ankrd34a
chr4	45029512	45029914	-	Polr1e
chr4	124743349	124743771	-	Snip1
chr4	125936517	125937222	-	Trappc3
chr4	131829054	131830203	-	Taf12
chr5	74927860	74928385	+	Scfd2
chr5	134657039	134657640	-	Gtf2ird2
chr5	138228365	138228864	-	Zcwpw1
chr5	150440742	150441320	+	Hsph1
chr7	28013738	28014541	+	Itpkc
chr7	30691692	30692088	+	Zfp27
chr7	30879281	30879719	-	Zfp260
chr7	52148744	52149090	+	Med25
chr7	53178177	53178743	-	Ece2
chr7	130516964	130518023	+	Arhgap17
chr7	130518090	130518537	+	Arhgap17
chr7	135887652	135888266	-	Sec23ip
chr7	148632485	148633149	-	Rplp2
chr8	3467937	3468656	+	Pex11g
chr8	74010156	74010340	+	Ano8
chr8	73987708	73988024	-	Mrpl34
chr8	107821034	107821477	-	E2f4
chr9	44132554	44133071	-	Dpagt1
chr9	44576208	44576853	+	Arcn1
chr10	36859359	36859568	-	AK040320
chr10	82088672	82089065	-	Gm9855
chr10	126497943	126498629	+	March9
chr10	126511046	126511427	+	Tspan31
chr11	32429214	32430307	-	Stk10
chr11	32431395	32433129	-	Stk10
chr11	54678897	54679728	-	Hint1
chr11	69578931	69579328	-	Zbtb4
chr11	71855557	71855796	+	Aipl1
chr11	94187687	94188442	-	Ankrd40
chr11	97521770	97522689	+	AK155239
chr11	97884548	97885012	+	Cacnb1
chr11	102050540	102050848	-	G6pc3
chr11	115675407	115675964	+	Caskin2
chr12	113914747	113915069	+	Akt1
chr12	62623753	62624355	+	Gm20063
chr12	66175149	66176431	+	Fkbp3
chr13	5859006	5859480	-	Klf6
chr14	21491593	21492103	-	Sec24c
chr14	25439750	25440231	+	AK005833
chr14	66455459	66456089	-	Ccdc25
chr14	65881363	65882539	+	Fzd3
chr16	4883065	4883453	+	Ubald1
chr17	24488356	24488723	-	Abca3
chr17	34765730	34766234	-	Prrt1
chr17	46843037	46844597	+	Ppp2r5d
chr17	46844741	46845340	+	Ppp2r5d
chr17	47828304	47828629	+	Prickle4
chr17	47828780	47829013	+	Tomm6
chr17	56178856	56179076	-	Chaf1a
chr17	57387475	57388040	+	Gpr108
chr19	5488899	5489624	+	Mus81
chr19	36996777	36997418	-	Btaf1
chr19	45121205	45121741	+	Pdzd7
chr1	173177458	173178460	+	Ndufs2
chr2	30575115	30575430	+	AK138941
chr2	76511247	76511668	+	Fkbp7
chr2	180624635	180625417	-	Mir124a-3
chr2	181053862	181054313	-	Rtel1
chr2	181335252	181335948	-	Prpf6
chr3	88967718	88968626	-	Clk2-scamp3
chr3	94277649	94278439	-	Celf3
chr3	94280508	94281225	-	Celf3
chr3	94281335	94281831	-	Celf3
chr3	94913199	94913601	-	Vps72
chr4	12016021	12016262	-	Rbm12b2
chr4	56754891	56755846	-	Actl7a
chr4	115821928	115823058	-	Pomgnt1
chr4	131827089	131827918	-	Taf12
chr4	147821696	147821941	-	Mtor
chr4	153514693	153515344	+	Trp73
chr5	25004928	25005401	-	4831440E17Rik
chr5	74930340	74930815	-	Fip1l1
chr5	117569053	117569904	-	Taok3
chr5	117767430	117768197	-	Vsig10
chr5	123271507	123271907	+	Anapc5
chr5	134654148	134655234	+	Wbscr16
chr5	138068077	138068721	-	Gm20605
chr5	141178407	141179481	+	Iqce
chr5	147888555	147888762	+	Lnx2
chr6	48395944	48396495	+	Zfp467
chr6	48396561	48397365	+	Zfp467
chr6	136753121	136753834	+	Hist4h4
chr7	25858503	25858775	+	Grik5
chr7	25859938	25860465	-	Zfp574
chr7	25860604	25860920	-	Zfp574
chr7	28257264	28257986	-	Sertad3
chr7	31844482	31844930	+	Fxyd1
chr7	51513023	51513494	+	Acpt
chr7	52271796	52272683	-	Rras
chr7	53123597	53124320	+	Grin2d
chr7	91036818	91037256	+	Mesdc1
chr8	73988195	73988566	-	Dda1
chr8	87549497	87550104	-	2310036O22Rik
chr8	87492532	87492770	+	Rnaseh2a
chr9	21416721	21417136	-	Smarca4
chr9	110557140	110558842	-	Ccdc12
chr1	77511854	77513703	+	Epha4
chr1	183950354	183952697	+	Enah
chr1	138518674	138521227	-	Zfp281
chr1	183950360	183951045	+	Enah
chr1	168303141	168306219	-	Tada1
chr1	173432018	173433292	-	Alyref2
chr1	173430698	173433294	-	Alyref2
chr1	88417734	88418940	-	Ptma
chr1	168304063	168305847	-	Tada1
chr1	4486631	4489459	+	Sox17
chr1	180269731	180271601	+	Hnrnpu
chr1	172105310	172106446	+	Uap1
chr1	59819052	59820194	-	Bmpr2
chr1	120951046	120952912	+	Gli2
chr1	39042434	39044532	-	Pdcl3
chr1	30932285	30935067	+	Phf3
chr1	164797208	164799687	+	Fmo1
chr1	59819058	59820692	-	Bmpr2
chr1	178206343	178209900	+	Pld5
chr1	120955045	120956421	+	Gli2
chr1	107885802	107886829	-	Zcchc2
chr1	140857019	140859480	-	Dennd1b
chr1	134371901	134373602	-	Rbbp5
chr1	173254292	173257445	-	Dedd
chr1	108694141	108695547	+	Vps4b
chr1	43253826	43273438	+	Fhl2
chr1	17088719	17090873	+	Jph1
chr1	20878730	20880554	-	Paqr8
chr1	123233321	123235491	+	Insig2
chr1	134372635	134373641	-	Rbbp5
chr1	157820447	157821636	+	Cep350
chr1	154750587	154752359	+	Smg7
chr1	24107463	24110263	+	Fam135a
chr1	158869968	158870325	+	Ralgps2
chr1	92050202	92056039	+	Iqca
chr1	162143103	162144018	+	Cacybp
chr1	6199948	6204661	-	Rb1cc1
chr1	173253110	173256308	-	Dedd
chr1	136351068	136352050	-	Klhl12
chr1	183074387	183075908	+	Nvl
chr1	163807969	163813045	+	Suco
chr1	153597305	153601994	-	Edem3
chr1	108049201	108068101	-	Gm20753
chr10	59738875	59740337	-	Psap
chr10	62065097	62066876	+	Ddx21
chr10	57908309	57909462	-	Ranbp2
chr10	10975346	11001017	-	Fbxo30
chr10	17510327	17515134	-	Txlnb
chr10	83903593	83907119	+	Nuak1
chr10	116585736	116587038	+	Frs2
chr10	83005938	83006611	-	A230046K03Rik
chr10	116661644	116662010	+	Yeats4
chr10	118846934	118848278	-	1700025F24Rik
chr10	49511366	49514575	+	Grik2
chr10	49508632	49509973	+	Grik2
chr10	5952416	5954789	-	Zbtb2
chr10	39980739	39981139	+	Gtf3c6
chr10	126412232	126414548	-	Ctdsp2
chr10	126748894	126749956	+	Mars
chr10	50611220	50614339	-	Sim1
chr10	43987549	43988140	-	Atg5
chr10	42940026	42941188	-	Pdss2
chr10	66160988	66168709	+	DQ703057、DQ698920、DQ692485、DQ723633、DQ556266、DQ711387、DQ712809、DQ727227、DQ713227、DQ540574、DQ720952、DQ726412、DQ695612、DQ554713、DQ701554、DQ722444、DQ562131 、DQ727054、DQ703049、DQ721024、DQ721976、DQ690373、DQ700366、DQ712420、DQ562883、DQ542380
chr10	57198188	57206159	-	Hsf2
chr10	42574673	42576489	-	Scml4
chr10	76978683	76979675	+	Fam207a
chr10	44786217	44786884	-	Prep
chr10	44786219	44786780	-	Prep
chr10	17954858	17957866	+	Ccdc28a
chr10	39978272	39978485	+	Gtf3c6
chr11	82593145	82594541	-	Gm11423
chr11	116975291	116976292	-	Sec14l1
chr11	6526173	6527499	+	Tbrg4
chr11	115625447	115626552	-	Tmem94
chr11	23205419	23206308	-	Usp34
chr11	115948986	115949497	+	Wbp2
chr11	119409943	119430360	+	Gm11762
chr11	68770484	68771589	+	Arhgef15
chr11	102440675	102441485	+	Gm11627
chr11	102991693	102994239	-	Hexim2
chr11	102988843	102991707	-	Hexim2
chr11	3093498	3094243	+	Sfi1
chr11	6526137	6527277	+	Tbrg4
chr11	20641786	20644967	+	Aftph
chr11	116135583	116136341	+	Srp68
chr11	19819256	19820324	-	Spred2
chr11	102986501	102990277	-	Hexim2
chr11	50035056	50037412	-	Mgat4b
chr11	51910813	51912091	-	Ppp2ca
chr11	57819113	57822208	-	Larp1
chr11	82196297	82200842	-	Tmem132e
chr11	3101552	3102342	-	Eif4enif1
chr11	118151777	118152371	+	Usp36
chr11	3227122	3228084	-	Pik3ip1
chr11	62363025	62364461	-	Ubb
chr11	87853081	87860862	-	Srsf1
chr11	120794263	120795044	+	Ccdc57
chr11	117835679	117838398	+	Socs3
chr11	84953752	84955132	+	Usp32
chr11	68504372	68505272	-	Myh10
chr11	68871219	68872977	-	Borcs6
chr11	95527006	95528047	-	Phb
chr11	30168323	30169403	+	AK137356
chr11	77025478	77026708	-	Ssh2
chr11	94538878	94548978	+	Xylt2
chr11	120442983	120444151	+	Arhgdia
chr11	30371933	30373392	+	4930505A04Rik
chr11	23204164	23205575	-	Usp34
chr11	116168177	116170844	+	Exoc7
chr11	30671292	30671674	-	Psme4
chr11	20641768	20642892	+	Aftph
chr11	119794323	119794849	-	AK077811
chr11	87860313	87861063	-	Srsf1
chr11	31770096	31770745	-	Cpeb4
chr11	30168536	30179466	+	AK137356
chr11	3000408	3023575	-	Pisd-ps1
chr11	94538878	94548978	+	Xylt2
chr11	119409943	119430360	+	Gm11762
chr11	100262821	100263566	+	Gm12348
chr12	117518870	117519461	-	Esyt2
chr12	70260281	70260493	+	Rps29
chr12	41744873	41747907	-	Immp2l
chr12	103212525	103213917	-	Cpsf2
chr12	114067925	114069352	+	Cdca4
chr12	56088051	56089332	+	Baz1a
chr12	25512270	25515989	-	Mboat2
chr12	4923313	4924008	-	Atad2b
chr12	110028244	110030953	-	Yy1
chr12	4484794	4487422	+	Ncoa1
chr12	79323272	79327013	-	Gphn
chr12	109514323	109515334	+	Ccdc85c
chr12	70462617	70464434	+	Nemf
chr12	77503737	77504969	-	Hspa2
chr12	105990395	105990991	+	Dicer1
chr12	73860770	73862034	-	Ppm1a
chr12	107686041	107687579	+	1700121N20Rik
chr12	82882344	82884018	+	Map3k9
chr12	119541586	119544688	+	Sp4
chr12	74649469	74652973	+	2210039B01Rik
chr12	52106142	52163530	+	1700008C04Rik
chr12	17351314	17355182	-	Nol10
chr12	103206313	103214181	-	Cpsf2
chr13	23162696	23163089	-	Vmn1r215
chr13	29046683	29048611	+	Sox4
chr13	98521066	98530918	+	AK045624、AK030468
chr13	29049890	29051914	+	Sox4
chr13	117100050	117102990	+	Isl1
chr13	104711339	104714258	+	Erbin
chr13	21989544	21989644	+	Mir1983
chr13	112599343	112600903	+	Map3k1
chr13	18036124	18038112	+	Rala
chr13	49514133	49516406	-	Ippk
chr13	63915484	63916421	-	Ercc6l2
chr13	34224670	34227628	+	Tubb2b
chr13	51264085	51266043	-	Nxnl2
chr13	69673721	69674733	+	Papd7
chr13	59658926	59659698	+	Agtpbp1
chr13	32430687	32434512	+	Gmds
chr13	96903323	96904290	+	Sv2c
chr13	58256501	58258936	-	Idnk
chr13	94071468	94073323	-	Homer1
chr13	109103292	109106467	-	Depdc1b
chr13	15551818	15553128	-	Gli3
chr13	113253303	113254185	-	Il6st
chr13	93300857	93302761	+	Zfyve16
chr13	67552593	67554433	+	Zfp874a
chr13	12895447	12897652	+	Prl2c3
chr13	14045485	14046605	-	B3galnt2
chr13	74145456	74146664	-	Tppp
chr13	108832314	108834311	-	Smim15
chr13	49436231	49436745	-	Bicd2
chr13	113590586	113590937	-	Plpp1
chr13	47201786	47204887	+	Dek
chr13	36049399	36056877	-	Ppp1r3g
chr13	23618879	23622812	-	Hist1h2af
chr14	62302346	62304493	+	Dleu2
chr14	33499743	33502433	+	3425401B19Rik
chr14	60870463	60871114	+	Nupl1
chr14	19165584	19167464	+	Ube2e1
chr14	62211114	62212678	-	Trim13
chr14	122197178	122200251	+	Dock9
chr14	68551740	68553942	+	Dock5
chr14	22811657	22815322	+	Zfp503
chr14	33010690	33012154	-	Parg
chr14	28239215	28241905	-	Fam208a
chr14	22808966	22810356	+	Zfp503
chr14	52992827	52995201	+	Olfr1512
chr14	47735970	47740114	+	Gm10371
chr14	120871832	120873541	-	Rap2a
chr14	64219980	64222877	-	Xkr6
chr14	55737658	55739773	+	Jph4
chr14	35485651	35486948	-	Wapl
chr14	65205595	65205934	-	Mir3078
chr14	57285936	57286951	-	Mphosph8
chr14	73727926	73729125	+	Rb1
chr14	66955551	66960066	-	Stmn4
chr15	99288365	99290539	+	Nckap5l
chr15	34373365	34374294	+	Rpl30
chr15	83957733	83966689	+	Pnpla5
chr15	89146197	89147016	+	Sbf1
chr15	12133128	12134531	-	Mtmr12
chr15	82189039	82190758	+	Ndufa6
chr15	34010064	34012387	-	Mtdh
chr15	98784914	98785740	+	Tuba1a
chr15	98748829	98749864	+	Lmbr1l
chr15	99705970	99707052	+	Lima1
chr15	76353758	76356624	+	Scrt1
chr15	75468160	75470472	-	AK084954、AK171817
chr15	96291618	96294044	+	Scaf11
chr15	75770707	75771355	-	Zfp623
chr15	66118478	66121805	+	Kcnq3
chr15	78755384	78757127	-	Lgals1
chr15	102125867	102126582	-	Espl1
chr15	82184917	82188766	+	Ndufa6
chr15	76356865	76358350	+	Scrt1
chr15	83002779	83005229	+	Cyb5r3
chr15	67008567	67012584	+	St3gal1
chr15	76650434	76652456	+	Arhgap39
chr15	96530603	96531064	+	Slc38a2
chr15	73253740	73254537	+	Ptk2
chr15	100290170	100299122	-	Letmd1
chr15	78905148	78905478	-	Eif3l
chr15	93105884	93108416	+	Gxylt1
chr15	86044207	86044797	-	Tbc1d22a
chr15	81414603	81415458	-	Ep300
chr16	23989160	23992539	+	Bcl6
chr16	87440864	87442772	+	Rwdd2b
chr16	58724151	58726827	-	Cldnd1
chr16	4592921	4594230	-	Glis2
chr16	3872469	3877047	+	Zfp597
chr16	13252765	13255090	-	Mkl2
chr16	95922818	95923967	-	Ets2
chr16	91222344	91223171	-	Olig2
chr16	57120221	57121402	-	Tomm70a
chr16	13777254	13779064	-	Rrn3
chr16	4003933	4004233	+	Slx4
chr16	65563052	65563761	+	Chmp2b
chr16	16360301	16363274	+	Dnm1l
chr16	23127885	23128988	+	Rfc4
chr16	3875400	3877616	+	Zfp597
chr16	94011111	94011365	+	Cldn14
chr17	21622140	21625839	-	Zfp53
chr17	15963666	15965893	+	Rgmb
chr17	80963367	80965648	+	Cdkl4
chr17	29854016	29855187	+	Ccdc167
chr17	32925338	32926536	+	Zfp871
chr17	66799193	66801939	+	Mtcl1
chr17	23701232	23702258	+	Zfp213
chr17	53828792	53832190	+	Sgol1
chr17	43152251	43153384	-	Tnfrsf21
chr17	87360926	87362337	-	Rhoq
chr17	52732305	52741985	-	Kcnh8
chr17	86090544	86095398	+	Six2
chr17	6988837	6990654	+	Ezr
chr17	63234425	63236982	+	Efna5
chr17	44242876	44244275	+	Enpp4
chr17	45640457	45641814	-	Aars2
chr17	15840977	15841763	-	Chd1
chr17	57127587	57129316	-	Clpp
chr17	80462140	80463606	+	Hnrnpll
chr17	25320758	25321405	-	BC003965
chr17	64909188	64912868	+	AU016765
chr17	29751412	29751714	-	Rnf8
chr17	29855729	29856098	+	Ccdc167
chr17	29088805	29089327	-	Kctd20
chr17	30713486	30714374	+	Btbd9
chr17	30713244	30714374	+	Btbd9
chr17	30027028	30034012	+	Mdga1
chr18	82862340	82875566	+	Zfp236
chr18	23908950	23910823	-	Mapre2
chr18	53577852	53579183	+	Ppic
chr18	60929179	60930644	-	Rps14
chr18	70690026	70690601	+	Poli
chr18	80666475	80667361	+	Ctdp1
chr18	35114326	35116485	+	Hspa9
chr18	73975205	73977865	+	Me2
chr18	14841533	14842289	+	Ss18
chr18	70690338	70691879	+	Poli
chr18	7004960	7006403	+	Mkx
chr18	58037368	58038166	-	Slc12a2
chr18	58369907	58381537	+	Fbn2
chr18	52621992	52625234	-	Srfbp1
chr18	77302865	77303796	-	Pias2
chr18	77303132	77303866	-	Pias2
chr18	77303264	77303843	-	Pias2
chr18	70692229	70694610	+	Poli
chr18	63079474	63079676	-	Apcdd1
chr18	73863579	73866863	+	Smad4
chr18	31792919	31793861	-	Sap130
chr18	73975492	73978834	+	Me2
chr19	37449891	37450780	-	Kif11
chr19	47802049	47804812	-	Sfr1
chr19	21345614	21346577	-	Zfand5
chr19	53673033	53673901	-	Smc3
chr19	45146755	45148921	-	Kazald1
chr19	39004478	39005358	-	Hells
chr19	53465278	53466285	+	Smndc1
chr19	59421787	59424125	+	Pdzd8
chr19	46121060	46122656	+	Ldb1
chr19	37507380	37509095	-	Hhex
chr19	24744964	24746530	-	Tmem252
chr19	60302662	60304892	+	Fam204a
chr19	53113288	53114704	+	Xpnpep1
chr19	41555743	41556675	-	mlr2、Lcor
chr19	59420397	59421165	+	Pdzd8
chr19	45437705	45438139	-	Btrc
chr19	41338601	41339520	+	Tm9sf3
chr19	9974175	9977163	+	Incenp
chr2	121299831	121300333	+	Mfap1b
chr2	124949768	124951947	+	Myef2
chr2	167756548	167757754	-	Ptpn1
chr2	130110203	130110707	+	Idh3b
chr2	61546125	61549625	-	Psmd14
chr2	167756714	167757745	-	Ptpn1
chr2	130110212	130110754	+	Idh3b
chr2	167458749	167459769	+	Ube2v1
chr2	128884623	128891422	-	Ttl
chr2	130665931	130666704	+	4930402H24Rik
chr2	29681083	29681526	-	Urm1
chr2	156006312	156006849	+	Rbm39
chr2	121691516	121692488	-	Casc4
chr2	29681472	29682771	-	Urm1
chr2	52601476	52605948	+	Stam2
chr2	25839195	25840113	+	Camsap1
chr2	104425657	104428064	-	Cstf3
chr2	150391280	150395859	-	Cst7
chr2	127157159	127161176	-	Dusp2
chr2	139498976	139501127	-	Ism1
chr2	12934250	12935863	+	C1ql3
chr2	151930418	151930945	-	Srxn1
chr2	156434941	156439158	-	Gm14169
chr2	129021821	129022862	-	Slc20a1
chr2	90514363	90517322	-	Nup160
chr2	84555917	84557912	+	Zdhhc5
chr2	119696096	119698192	-	Mga
chr2	80677102	80678198	-	AK199495
chr2	35835448	35835762	+	Ttll11
chr2	121636179	121637170	+	Frmd5
chr2	128791241	128792907	-	Zc3h6
chr2	181598053	181598933	-	Polr3k
chr2	130099509	130100005	-	Snord110
chr2	29904481	29904898	+	Wdr34
chr2	104657075	104658835	+	Qser1
chr2	119303688	119304419	+	Ino80
chr2	181572121	181572504	-	Pcmtd2
chr2	84926776	84927137	+	4930443O20Rik
chr2	118484555	118485806	-	Pak6
chr2	30330709	30336786	+	Ier5l
chr2	181022698	181035531	+	Gmeb2
chr2	180025438	180043582	+	Rbbp8nl
chr2	168781749	168792397	+	Zfp64
chr2	73731052	73738907	+	Atf2
chr3	21973334	21975101	-	Tbl1xr1
chr3	26230872	26237036	+	Nlgn1
chr3	40540751	40545157	-	Hspa4l
chr3	130433435	130434362	+	Rpl34
chr3	127540545	127541562	+	Ap1ar
chr3	61165559	61167270	-	Rap2b
chr3	40750523	40752675	-	Larp1b
chr3	58806960	58809742	-	Med12l
chr3	84108767	84110799	+	Trim2
chr3	17683630	17686840	-	Mir124-2hg
chr3	51286252	51287230	-	Rab33b
chr3	94160428	94164764	-	C2cd4d
chr3	65762238	65765473	+	Ccnl1
chr3	121424512	121426320	-	F3
chr3	101729869	101730887	+	Slc22a15
chr3	61162470	61165819	-	Rap2b
chr3	133212275	133215042	+	Tet2
chr3	141120939	141128297	-	Unc5c
chr3	137525552	137527338	-	H2afz
chr3	97415140	97415254	+	Chd1l
chr3	54859163	54887924	+	4931419H13Rik
chr3	94757231	94757854	-	Rfx5
chr3	116366649	116367064	+	Mfsd14a
chr3	108029661	108032371	+	Sypl2
chr3	19211659	19213735	+	Pde7a
chr3	107136647	107137188	+	Rbm15
chr3	19063289	19064364	+	Armc1
chr3	104024805	104026004	+	Magi3
chr3	94819661	94820959	+	Zfp687
chr3	121419613	121423930	-	F3
chr3	116512283	116519944	+	Agl
chr3	100293586	100327843	+	Fam46c
chr3	94819546	94820998	+	Zfp687
chr4	48054128	48056094	-	Nr4a3
chr4	141431624	141432947	+	Efhd2
chr4	148540999	148541032	+	Pgd
chr4	15942851	15942904	+	Osgin2
chr4	15872678	15874253	+	Mir6400
chr4	151698033	151699335	-	Rpl22
chr4	42890933	42894192	+	Fam205c
chr4	70196149	70197494	+	Megf9
chr4	61943932	61945135	-	Slc31a2
chr4	11940760	11943288	+	AK076817
chr4	125880121	125881168	+	Thrap3
chr4	122670838	122671347	-	Mycl
chr4	59592972	59594306	-	Hsdl2
chr4	126645375	126646623	+	Zmym4
chr4	58925764	58929331	+	AI314180
chr4	149487987	149493372	-	Slc2a5
chr4	36899998	36935057	+	Lingo2
chr4	43641845	43643435	-	Npr2
chr4	150288698	150289237	+	Park7
chr4	77858006	77861126	+	Ptprd
chr4	109339474	109340854	+	Cdkn2c
chr4	114659872	114660804	+	Cmpk1
chr4	102890306	102892197	+	Slc35d1
chr4	128557895	128559173	-	Trim62
chr4	33390543	33397112	-	Rngtt
chr4	132191400	132193584	-	Eya3
chr4	138748148	138748595	-	Capzb
chr4	151698013	151699827	-	Rpl22
chr4	134478030	134479336	-	Rsrp1
chr4	20706499	20709150	+	Nkain3
chr4	138422752	138423938	+	Pla2g5
chr4	122638551	122640718	+	Mfsd2a
chr4	24822026	24825122	-	Ndufaf4
chr4	86503367	86506148	+	Rps6
chr4	114669747	114672577	-	Stil
chr4	137548032	137549201	-	Eif4g3
chr4	59015209	59015947	-	Dnajc25
chr4	129137417	129138768	-	Bsdc1
chr4	119963954	119976497	+	Foxo6
chr4	140765502	140766215	-	Rsg1
chr4	106227273	106230502	-	Dhcr24
chr4	32049543	32050787	-	Map3k7
chr4	82153919	82193080	+	Gm11266
chr4	133228633	133229152	+	Pigv
chr4	124759929	124762259	-	Meaf6
chr4	155395753	155397933	-	Gm10560
chr5	96591703	96592598	+	Cnot6l
chr5	148240405	148241462	-	Pan3
chr5	121996013	121997720	+	Mapkapk5
chr5	28346004	28397645	-	Insig1
chr5	145528600	145529560	-	Trrap
chr5	23603945	23606325	-	Klhl7
chr5	31874760	31875466	+	AI839979
chr5	97425226	97426383	-	Bmp2k
chr5	67819232	67821642	+	Bend4
chr5	93521784	93522377	-	Sept11
chr5	98460585	98463024	+	Antxr2
chr5	122869292	122870609	-	Anapc7
chr5	89148590	89149822	-	Mob1b
chr5	32910825	32912910	-	Yes1
chr5	92563184	92566678	-	Uso1
chr5	131783914	131784367	+	Wbscr17
chr5	100858744	100859327	+	5430416N02Rik
chr5	34333158	34335711	-	Nat8l
chr5	93635558	93636475	+	Ccni
chr5	106126065	106128392	-	Lrrc8d
chr5	144984593	144986389	+	Tecpr1
chr5	50450334	50452901	+	Adgra3
chr5	148761457	148768742	-	Mtus2
chr5	130006368	130006403	-	Sfswap
chr5	123590336	123590983	-	Setd1b
chr5	115799138	115803164	+	Cox6a1
chr5	106124541	106124907	-	Lrrc8d
chr5	144033006	144033165	+	Zfp316
chr5	15429572	15439224	-	Cacna2d1
chr5	108740388	108741768	-	Pigg
chr5	100858744	100860578	+	5430416N02Rik
chr5	65922806	65926998	-	Ube2k
chr5	135405717	135407339	-	Wbscr27
chr5	44497087	44498778	+	Prom1
chr5	108979099	108982373	+	Cplx1
chr5	139475527	139476533	+	Pdgfa
chr5	122297675	122298853	-	Fam109a
chr5	65884335	65885255	+	Smim14
chr5	113594333	113595277	+	2900026A02Rik
chr5	130619188	130620545	-	Kctd7
chr5	31753591	31754704	-	Zfp512
chr5	24083381	24084512	+	Abcf2
chr5	29705238	29717028	+	Lmbr1
chr5	69947795	69948121	-	Guf1
chr5	122160795	122161490	-	Atxn2
chr5	46059949	46060930	-	Ncapg
chr5	34674353	34678837	-	Rnf4
chr5	139960760	140002653	+	Zfand2a
chr6	124915638	124918080	+	Cops7a
chr6	87801202	87802289	+	Cnbp
chr6	17008805	17014996	-	Tes
chr6	91361506	91362707	+	Wnt7a
chr6	54381907	54384205	+	9130019P16Rik
chr6	54763746	54766120	-	Znrf2
chr6	38500424	38501250	-	Luc7l2
chr6	145199071	145200376	+	Kras
chr6	91826903	91827979	-	Ccdc174
chr6	70793276	70794161	-	Eif2ak3
chr6	73173043	73175058	+	Dnah6
chr6	14848212	14849459	-	Foxp2
chr6	11858763	11861777	+	Ndufa4
chr6	23201132	23203358	+	Fezf1
chr6	97569672	97570410	+	Frmd4b
chr6	145752444	145752505	-	Rassf8
chr6	71583725	71585502	+	Kdm3a
chr6	30122892	30125113	+	Mir96
chr6	83743345	83744264	-	Gm7443
chr6	88469006	88470001	+	Sec61a1
chr6	112995274	112996165	-	Thumpd3
chr6	49169799	49172701	+	Igf2bp3
chr6	90409704	90411462	-	Klf15
chr6	140568682	140570944	-	Aebp2
chr6	37250103	37252586	+	Dgki
chr6	57795579	57798306	+	Vmn1r21
chr6	6902169	6905900	-	Sdhaf3
chr6	91388916	91390906	-	1810044D09Rik
chr6	72390092	72390602	+	Mat2a
chr6	120785414	120786092	-	Bcl2l13
chr6	112646770	112654662	+	Rad18
chr6	119846176	119852671	-	Rad52
chr7	28434444	28436078	-	Ttc9b
chr7	26601672	26605673	+	Cyp2s1
chr7	30546674	30552193	-	Zfp84
chr7	115709572	115710534	+	Olfr504
chr7	19926316	19927864	-	Ercc1
chr7	146573278	146574602	-	Inpp5a
chr7	38967581	38967797	-	1600014C10Rik
chr7	20250805	20251009	+	Clptm1
chr7	88092471	88093835	+	Sec11a
chr7	134886314	134889291	-	Fbxl19
chr7	133618708	133619766	+	Sh2b1
chr7	149131228	149133419	-	Brsk2
chr7	97605761	97607394	+	Tmem126a
chr7	35174750	35178631	+	Lsm14a
chr7	17062983	17064702	+	Npas1
chr7	30983648	30985908	+	Capns1
chr7	3377710	3390325	-	Cacng8
chr7	119165416	119166928	-	Usp47
chr7	28620205	28622620	-	Zfp59
chr7	81702872	81704759	+	Slco3a1
chr7	25314285	25315640	-	Irgq
chr7	6108117	6109208	+	Zfp787
chr7	132695288	132695577	-	Il4ra
chr7	17262216	17263734	+	Ceacam15
chr7	123587088	123587837	+	Pik3c2a
chr7	66479216	66481571	-	Ube3a
chr7	127773275	127778400	-	Uqcrc2
chr7	148358833	148359979	+	Rnh1
chr7	144602492	144606433	+	9430038I01Rik
chr7	4764058	4766665	+	Ube2s
chr7	34438458	34444287	+	Scgb2b23-ps
chr7	63301748	63305309	-	Herc2
chr7	89317550	89319590	-	Sh3gl3
chr7	70489575	70589415	-	4930554H23Rik
chr7	140319933	140334140	+	4930483O08Rik
chr7	133647253	133648980	+	Atxn2l
chr7	130112571	130113564	-	Rbbp6
chr7	132635068	132636572	+	Nsmce1
chr7	89138160	89139057	+	Bnc1
chr7	150735221	150735792	+	Nap1l4
chr7	91033420	91033703	+	Mesdc1
chr7	135041081	135041790	+	Vkorc1
chr7	99785717	99786036	+	Ankrd42
chr7	88357073	88358059	-	Pde8a
chr7	85992139	85992409	+	Det1
chr8	75072314	75075582	+	Med26
chr8	48216477	48218710	-	AK141748
chr8	11637281	11638324	+	Mir7238
chr8	115092137	115093651	-	Cntnap4
chr8	113783199	113783834	+	Glg1
chr8	115078516	115093475	-	Cntnap4
chr8	17535440	17536635	+	Csmd1
chr8	24318983	24319834	+	Gpat4
chr8	71312174	71317614	-	Ints10
chr8	82161614	82162619	-	Otud4
chr8	122625481	122627803	+	Zdhhc7
chr8	109457884	109458938	-	Sntb2
chr8	23916237	23920009	+	Ap3m2
chr8	47384484	47411028	+	Helt
chr8	125566520	125568231	+	Ankrd11
chr8	11726064	11727375	-	Arhgef7
chr8	12672426	12679229	+	Tubgcp3
chr8	14910589	14911492	-	Arhgef10
chr8	23520928	23521781	-	Mrps31
chr8	27262360	27265951	-	Thap1
chr8	12674307	12675248	+	Tubgcp3
chr8	124357012	124359108	+	Klhdc4
chr8	89409586	89410465	+	N4bp1
chr8	75072358	75073666	+	Med26
chr8	88224972	88225725	+	Mir8109
chr8	12672185	12673488	+	Tubgcp3
chr8	123113430	123117701	+	Gins2
chr9	24307857	24309318	+	Dpy19l1
chr9	119232033	119233106	+	Oxsr1
chr9	57757898	57758709	-	Ubl7
chr9	54544442	54546234	-	Dnaja4
chr9	24956526	24959524	+	Herpud2
chr9	108683421	108685803	-	AK057615 、Ip6k2
chr9	66682846	66684265	+	Aph1c
chr9	64015455	64016419	-	Rpl4
chr9	21522059	21527894	-	Ldlr
chr9	15512685	15513798	-	Slc36a4
chr9	25055728	25059330	-	Sept7
chr9	13551723	13553536	-	Mtmr2
chr9	58884368	58886618	+	Neo1
chr9	82869772	82871427	+	Phip
chr9	43546950	43548811	-	Nectin1
chr9	21122522	21125061	-	Slc44a2
chr9	44187041	44187533	-	Hyou1
chr9	77393008	77394274	+	Lrrc1
chr9	48791878	48793243	-	Usp28
chr9	43548152	43549778	-	Nectin1
chr9	44186715	44187379	-	Hyou1
chr9	90051300	90054642	-	Adamts7
chr9	100538789	100539851	-	Stag1
chr9	95307897	95308967	+	Chst2
chr9	57348964	57351697	-	Rpp25
chr9	95412569	95413888	+	U2surp
chr9	21326213	21328871	-	AB124611
chr9	110020211	110022839	+	Dhx30
chr9	59334559	59337666	+	Arih1
chr9	113617970	113619410	+	Pdcd6ip
chr9	119894517	119895906	+	Csrnp1
chr9	119349395	119353948	-	Exog
chr9	72366068	72379665	-	4930509E16Rik
chr9	74918196	74918961	-	Myo5a
chr9	106150290	106151238	+	Alas1
chr9	79641447	79651042	+	4930429F24Rik
chr9	20189677	20192172	+	Zfp560
chr9	110032381	110034504	-	Smarcc1
chr9	7183379	7184512	-	Dcun1d5
chr9	31192588	31193631	-	Nfrkb
chr9	8134512	8135844	+	Cep126
chr9	8006050	8009044	+	Yap1
chr9	43823623	43848970	-	Thy1
chrX	99447989	99453028	+	Cited1
chrX	3550613	3553243	+	Spin2-ps1
chrX	101609330	101610306	+	Abcb7
chrX	7829889	7830389	+	Ftsj1
chrX	160345752	160346613	-	Ap1s2
chrX	12222595	12225025	-	Gm4984
chrX	98622417	98624250	-	Nono
chrX	49035265	49036932	+	Hs6st2
chr5	124559636	124559848	-	Ogfod2
chr5	124559625	124560087	-	Ogfod2
chr9	20957921	20958115	+	Cdc37
chr9	20957155	20957555	+	Cdc37
chr5	29706494	29706894	+	Lmbr1
chr9	40607133	40608994	-	Hspa8
chr11	87856225	87856436	-	Srsf1
chr11	87856188	87856460	-	Srsf1
chr3	116511496	116512559	+	Agl
chr3	116511388	116511889	+	Agl
chr14	57503806	57505153	-	Zmym2
chr5	34321896	34323333	-	Gm1673
chrX	73010139	73010750	+	4933407K13Rik
chrX	73010300	73010750	+	4933407K13Rik
chr14	84842332	84842698	-	Pcdh17
chr14	84842202	84842678	-	Pcdh17
chr5	34280165	34280639	+	Nelfa
chr5	34280158	34280919	+	Nelfa
chr18	46375724	46376422	+	Trim36
chr18	46375946	46376273	+	Trim36
chr19	4202538	4203185	+	Rad9a
chr19	4202315	4203185	+	Rad9a
chr6	108161472	108162767	-	Itpr1
chr6	108161472	108162896	-	Itpr1
chr11	20013091	20014154	+	Actr2
chr9	21418686	21420346	-	Smarca4
chr15	88579975	88581832	-	Zbed4
chr3	33697719	33698306	-	Ttc14
chr19	7292391	7293007	+	Cox8a
chr18	35821997	35822335	+	Spata24
chr18	35821989	35822319	+	Spata24
chr9	44185669	44186275	-	Hyou1
chr9	44185652	44186145	-	Hyou1
chr15	8056715	8057898	-	Nup155
chr15	8056979	8057362	-	Nup155
chr15	98784197	98784713	+	Tuba1a
chr15	98784427	98784914	+	Tuba1a
chr6	18794965	18795815	-	Lsm8
chr14	56439506	56439825	-	Nfatc4
chr1	9534924	9535290	-	Rrs1
chr1	9534774	9535276	-	Rrs1
chr9	71959817	71960493	+	Tcf12
chr9	71959817	71961288	+	Tcf12
chr13	74631545	74631827	+	Zfp825
chr16	22166380	22167815	+	Igf2bp2
chr16	22166540	22167292	+	Igf2bp2
chr18	80669588	80670023	+	Ctdp1
chr18	80669633	80669989	+	Ctdp1
chr1	191512895	191513803	+	Cenpf
chr1	191513345	191513992	+	Cenpf
chr15	76729131	76729791	-	Rpl8
chr7	105808339	105809902	+	Emsy
chr7	105808354	105808756	+	Emsy
chr3	27052948	27053853	+	1700125G22Rik
chr3	27052948	27054141	+	1700125G22Rik
chr15	95620040	95621162	-	Ano6
chr15	95620317	95621162	-	Ano6
chr17	84865688	84866698	+	Thada
chr6	85912064	85912802	+	Dusp11
chr5	65191494	65192801	-	Klf3
chr5	65191887	65192379	-	Klf3
chr7	4992782	4993440	+	Zfp784
chr7	4992848	4993222	+	Zfp784
chr3	94590646	94591500	+	Cgn
chr3	94590646	94591334	+	Cgn
chr7	123452117	123452618	+	Plekha7
chr7	123452883	123453489	+	Plekha7
chr7	30597122	30598440	-	Zfp790
chr7	30597651	30598312	-	Zfp790
chr7	30549996	30551407	-	Zfp84
chr2	160939424	160940198	+	Chd6
chr2	160937766	160938055	+	Chd6
chr11	29416411	29416859	+	Prorsd1
chr7	4949085	4950237	+	Zfp579
chr7	4949021	4949284	+	Zfp579
chr16	98303731	98304220	+	A630089N07Rik
chr11	95174564	95175038	+	Kat7
chr13	9768233	9768786	+	Zmynd11
chr10	88293300	88293602	+	Utp20
chr12	32187431	32188283	+	Cbll1
chr5	121997775	121998365	+	Mapkapk5
chr8	88015191	88015800	-	Gpt2
chr17	13186763	13187238	+	Wtap
chr2	27530048	27532629	-	Rxra
chr16	87353405	87354326	-	N6amt1
chr15	81878078	81879474	+	Nhp2l1
chr12	111934662	111936042	+	Hsp90aa1
chr2	109729538	109730984	-	Lin7c
chr10	98724660	98725822	-	Dusp6
chr9	100539690	100541440	-	Stag1
chr11	6429139	6429657	+	Snhg15
chr12	52932695	52933405	+	Hectd1
chr2	156219214	156220273	+	2900097C17Rik
chr3	95709439	95710198	+	Car14
chr5	144033925	144034539	+	Zfp316
chr1	80337785	80338517	+	Cul3
chr16	35492674	35493641	+	Pdia5
chr11	48632050	48632302	+	Trim41
chr15	100382600	100383016	+	Tfcp2
chr5	65727006	65727817	+	Rfc1
chr7	133648563	133651436	+	Atxn2l
chrX	140750054	140750559	-	Alg13
chr10	110600956	110601736	-	Osbpl8
chr17	84104660	84105498	-	Mta3
chr10	128360662	128361264	+	Bloc1s1
chr17	45713202	45714795	+	Hsp90ab1
chr1	36747720	36748239	-	Cox5b
chr10	20671486	20672256	-	Ahi1
chr19	57683974	57685127	-	Atrnl1
chr11	95937359	95938207	+	Atp5g1
chr6	35083896	35084891	+	Cnot4
chr1	173255649	173256947	-	Dedd
chr5	116294076	116295037	-	Cit
chr11	34647219	34648141	+	Spdl1
chr4	134909650	134910544	+	Srrm1
chr16	10447534	10448455	+	Tvp23a
chr13	91947709	91948727	+	Zcchc9
chr6	29296967	29298058	-	Calu
chr11	118280570	118281492	+	Cant1
chr19	14673036	14674062	+	Tle4
chr17	30714604	30715647	+	Btbd9
chr19	5803780	5804827	+	Malat1
chr7	63048097	63049445	-	Tubgcp5
chr4	98588641	98589822	-	Usp1
chr8	13337209	13338569	-	Tfdp1
chr19	11984934	11985897	-	Patl1
chr10	57716927	57718126	-	Gcc2
chr19	44482480	44483103	+	Scd1
chr9	83727404	83728179	-	Ttk
chr5	107392401	107393270	-	Cdc7
chr11	76892094	76892785	+	Mir423
chr17	25944974	25945786	-	Fbxl16
chr17	88466624	88467392	+	Fbxo11
chr8	107748296	107748973	-	D230025D16Rik
chr5	88992535	88993250	-	Rufy3
chr3	138738423	138739277	+	Rap1gds1
chr18	78134227	78135124	-	Epg5
chr5	23857672	23858530	+	Kcnh2
chr5	64360440	64362234	+	Rell1
chr7	133651679	133652824	+	Atxn2l
chr2	124892895	124893497	-	Slc24a5
chr2	119567256	119567944	-	Itpka
chr1	127456152	127456984	-	Slc35f5
chr19	4811812	4812801	+	Gm21992
chr8	72520524	72521316	+	Gatad2a
chr7	148725878	148726646	+	Chid1
chr10	62114351	62115185	+	Ddx50
chr15	78004861	78005897	+	Ift27
chr10	41169309	41170039	-	Zbtb24
chr2	103640665	103641402	+	Caprin1
chr14	79790617	79791354	+	Naa16
chr8	129495154	129495918	+	Rbm34
chr14	31763673	31764451	-	Nek4
chr15	61816172	61816883	-	Myc
chr6	72908745	72909497	+	Tmsb10
chr16	91463809	91465102	-	A930006K02Rik
chr18	60910998	60912390	+	Ndst1
chr7	54099911	54101133	-	Ldha
chr3	134874742	134875410	-	Cenpe
chr11	53521318	53522092	+	Rad50
chr9	113648596	113650518	-	Clasp2
chr14	56441764	56443020	-	Nfatc4
chr10	23507166	23508897	+	Snord100
chr16	15863564	15865990	+	Mzt2
chr11	75543320	75545602	-	Ywhae
chr2	4799852	4800994	-	Sephs1
chr4	134989863	134990892	+	Rcan3
chr19	42506729	42507911	+	Crtac1
chr4	151370731	151372905	+	Phf13
chr5	115874501	115877811	-	Msi1
chr13	19487828	19489395	+	Stard3nl
chr9	44042374	44043056	+	Cbl
chr13	51739467	51740421	-	Cks2
chr13	65375284	65376275	-	Zfp369
chr1	156930734	156931932	+	AK029591
chr11	58761157	58762172	-	Hist3h2ba
chr17	88373273	88374121	-	Msh6
chr9	65139826	65140412	-	Clpx
chr11	6344743	6345672	+	H2afv
chr6	119988957	119989640	+	Wnk1
chr11	31572162	31572930	+	Bod1
chrX	154037811	154038784	+	Mbtps2
chr10	117578095	117578670	-	Mdm1
chr14	49791243	49791744	-	Naa30
chr4	132399199	132399691	+	Ppp1r8
chr8	47636710	47637097	-	Cenpu
chr19	41985599	41986270	-	Pgam1
chr2	119305052	119305455	+	Ino80
chr7	148246179	148246686	-	B4galnt4
chr2	126504011	126504450	+	Gabpb1
chr11	103816869	103817258	+	Nsf
chr7	6109401	6111476	+	Zfp787
chr5	140891960	140894971	-	Eif3b
chr4	115893205	115893684	-	Pik3r3
chr12	3571865	3572339	-	Dtnb
chr2	172265552	172265914	-	Rtfdc1
chr12	35731384	35731747	-	Snx13
chr14	55633158	55633956	-	Ngdn
chr2	165152391	165153433	+	Elmo2
chr10	95400908	95402126	-	Eea1
chr16	37654644	37655422	+	Ndufb4
chr17	36413988	36414720	+	Trim39
chr2	69698861	69699572	-	Ssb
chr5	108696944	108697839	-	Dr1
chr6	85916116	85917387	+	Dusp11
chr12	17550307	17551486	-	Odc1
chr4	70071714	70072675	+	Cdk5rap2
chr4	136392560	136393344	+	Ephb2
chr11	69183975	69184778	+	Chd3
chr11	98798086	98798968	-	Rara
chr10	41997660	41998897	+	Foxo3
chr3	69118850	69119833	-	Ppm1l
chr9	88418021	88419268	+	Snhg5
chr14	32644104	32645834	+	Ankrd28
chr12	117501555	117502700	+	Wdr60
chr5	33360194	33361313	-	Ywhah
chr18	76396876	76398200	-	Smad2
chr12	101424044	101425693	-	Gm10433
chr2	17970754	17971820	+	Skida1
chr5	77334600	77335784	+	Aasdh
chr17	24388623	24389515	+	Ccnf
[truncated: 2,343 more rows]

## Sheet: Table 2
Table S2. Significantly-enriched proteins in LncKdm2b-precipitating extracts compared to the antisense-LncKdm2b
Protein symbol	Peptide counts		Normalized Abundance		Fold Change
	antisense	sense	antisense	sense	sense/antisense
DHX9	3	12	2800000	17000000	6.07
hnRNPU	3	11	5300000	15000000	2.83
LMNB1	0	11		5900000	∞
hnRNPA3	2	9	4700000	19000000	4.04
hnRNPAB	0	7		7700000	∞
hnRNPA2B1	1	7	3100000	7900000	2.55
DDX5	0	5		4800000	∞
hnRNPA1	2	5	1600000	11000000	6.88
NONO	2	4	2500000	13000000	5.2
NCL	0	4		5500000	∞
DDX39B	0	4		6500000	∞
SFPD	3	3	5000000	17000000	3.4
SYNCRIP	0	3		2700000	∞
TARDBP	0	3		8600000	∞
DDX17	0	3		1200000	∞
hnRNPL	2	3	930000	3900000	4.19
KHDRBS1	0	2		7800000	∞
SNRPB2	0	3		3100000	∞
FUBP1	0	2		3900000	∞
hnRNPDL	0	2		490000	∞
SRSF2	0	2		6500000	∞
SNRNP70	0	2		3800000	∞
SRSF7	1	2	1200000	3800000	3.17

## Sheet: Table 3
Table S3. Statistical Analysis of in utero Electroporations
Figure 5B	% mCherry+ cells		Vector	KDM2B
		VZ/SVZ	16.6%±1.3%	5.0%±2.9%
		CP	11.7%±2.9%	30.0%±12.7%
Figure 5D	% TBR2+ mCherry+ /mCherry+ cells		Vector	KDM2B
			34.0%±2.8%	25.9%±5.8%
Figure 5E	% PAX6+ mCherry+ /mCherry+ cells		Vector	KDM2B
			41.1%±0.8%	30.0%±4.1%
Figure 5G	% EGFP+ cells		Scramble	shKDM2B	shKDM2B+KDM2B
		VZ/SVZ	33.3%±1.1%	44.0%±1.1%	35.6%±2.8%
		CP	22.6%±1.2%	17.5%±1.7%	24.7%±1.1%
Figure 5I	% TBR2+ EGFP+/EGFP+ cells		Scramble	shKDM2B
			13.4%±0.7%	15.9%±0.6%
Figure 5K	% PAX6+ EGFP+/EGFP+ cells		Scramble	shKDM2B
			16.2%±0.8%	21.1%±0.6%
Figure 5M	% BrdU+ EGFP+/EGFP+ cells		Scramble	shKDM2B
			4.8%±0.3%	6.6%±0.4%
Figure 5N	% BrdU+ PAX6+ EGFP+ /PAX6+ EGFP+ cells		Scramble	shKDM2B
			25.9%±0.4%	32.4%±1.2%
Figure S6C	% NEUROD2+ EGFP+ /EGFP+ cells		Scramble	shKDM2B
		VZ/SVZ	26.31%±1.38%	33.82%±1.92%
Figure S6D	% NEUROD2+ EGFP+ /EGFP+ cells		Scramble	shKDM2B
			73.8%±1.1%	68.5%±1.7%
Figure S6F	% PAX6 EGFP /EGFP cells		Scramble	shKDM2B	shKDM2B+KDM2B
			16.2%±0.8%	21.1%±0.6%	11.5%±0.9%
Figure S6G	Number of Cleaved Caspase3+ EGFP+ cells per section		Scramble	shKDM2B
			2.8%±1.3%	3.1%±0.8%
Figure 6A	% SOX2+ ZsGreen+/ZsGreen+		Scramble#1	Scramble#2	shKDM2B#1	shKDM2B#2	shlncKdm2b#1	shlncKdm2b#2
			71.00%±0.45%	70.56%±2.86%	84.51%±2.24%	83.22%±1.22%	88.19%±0.48%	85.20%±2.14%
Figure 6B	% TUJ1+ ZsGreen+/ZsGreen+		Scramble#1	Scramble#2	shKDM2B#1	shKDM2B#2	shlncKdm2b#1	shlncKdm2b#2
			29.00%±0.45%	29.44%±2.86%	15.49%±2.24%	16.78%±1.22%	11.81%±0.48%	14.80%±2.14%
Figure 6C	% precursor containing clones		Scramble#1	Scramble#2	shKDM2B#1	shKDM2B#2	shlncKdm2b#1	shlncKdm2b#2
			41.19%±1.83%	45.32%±3.96%	63.51%±5.76%	65.57%±8.80%	71.30%±4.35%	66.47%±3.74%
Figure 6D	% Neuron containing clones		Scramble#1	Scramble#2	shKDM2B#1	shKDM2B#2	shlncKdm2b#1	shlncKdm2b#2
			70.89%±0.73%	68.47%±4.08%	53.96%±3.85%	48.42%±4.67%	43.84%±7.04%	48.96%±2.79%
Figure 6E	% TUJ1+ only clones		Scramble#1	Scramble#2	shKDM2B#1	shKDM2B#2	shlncKdm2b#1	shlncKdm2b#2
			58.81%±1.83%	54.68%±3.96%	36.49%±5.76%	34.43%±8.80%	28.70%±4.35%	33.53%±3.74%
Figure 6F	SOX2+ cells/clone		Scramble#1	Scramble#2	shKDM2B#1	shKDM2B#2
			2.21%±0.19%	2.28%±0.41%	4.00%±0.30%	2.81%±0.35%
Figure 6G	SOX2+ cells/clone		Scramble#1	Scramble#2	shlncKdm2b#1	shlncKdm2b#2
			2.21%±0.19%	2.28%±0.41%	4.11%±0.76%	3.88%±0.46%
Figure 6I	% EGFP+ cells		siNC	siKDM2B	lncKdm2b ASO	lncKdm2b ASO+KDM2B
		VZ/SVZ	32.9%±1.9%	38.3%±2.0%	40.5%±0.7%	32.6%±1.6%
		CP	28.4%±2.0%	22.4%±0.6%	22.6%±0.9%	25.67%±1.7%
Figure 6J	%PAX6+ EGFP+/EGFP+ cells		siNC	siKDM2B	lncKdm2b ASO	lncKdm2b ASO+KDM2B
			17.8%±1.0%	20.0%±1.1%	21.5%±0.5%	14.4%±0.9%
Figure 6L	% EGFP+ cells		siNC	sihnRNPAB
		VZ/SVZ	32.9%±1.9%	39.3%±1.3%
		CP	28.4%±2.0%	21.1%±1.0%
Figure 6N	% PAX6+ EGFP+/EGFP+ cells		siNC	sihnRNPAB
			17.8%±1.0%	21.3%±1.1%
Figure 7B	% EGFP+ cells		sgScramble	sgLncKdm2b
		II-IV	59.3%±2.6%	39.1%±4.0%
		WM+SVZ	15.7%±1.4%	38.0%±2.6%
Figure 7D	Number of cells per section		sgScramble	sgLncKdm2b
		Neuron	196.5±18.7	124.6±14.4
Figure 7F	% NeuN+ EGFP+ cells		sgScramble	sgLncKdm2b
		2	34.3%±1.2%	21.3%±1.4%
		6	1.4%±0.5%	5.7%±1.0%
		8	0.08%±0.05%	1.3%±0.4%
Figure 7H	% SOX2+ EGFP+/EGFP+ cells		sgScramble	sgLncKdm2b
			37.5%±0.1%	59.8%±1.7%
Figure S8B	Ratio of Neuron/Glia		sgScramble	sgLncKdm2b
			2.7±0.03	2.0±0.06
Figure S8C	% SATB2+ EGFP+/EGFP+ cells		sgScramble	sgLncKdm2b
		II-IV	92.7%±0.8%	77.2%±3.4%
		V-VI	7.3%±0.8%	22.8%±3.4%

## Sheet: Table 4
Table S4. All primers used in this study
A. Primer sequences used in constructs and mutagenesis.
A) Primer sequences used in LncKdm2b, Kdm2b, and hnRNPAB constructs and mutagenesis
Kdm2b-F	CCGGAATTCGCCACCATGGAGGCAGAGAAAGACTCTGGAA
Kdm2b-R	CGACGCGTACTTAGTTTTTGCAGGAGTTTCTCTTCCA
Kdm2b shRNA resist-F	CTACGTCTAATCATCCGTCACATGCCCCTGCTCTCGAAGCT
Kdm2b shRNA resist-R	GTGACGGATGATTAGACGTAGGGAGACATCTGTGATGTCCAGGC
LncKdm2b-F	CCGGAATTCGACTTTTGGAGGGCTGAGTTGCAG
LncKdm2b-R	ATAAGAATGCGGCCGCTTTTACGCACAGGTATGTGTGTGCAC
hnRNPAB-F	CCGCTCGAGGCCACCATGTCGGACGCGGCTGAGG
hnRNPAB-R	CCGGAATTCGCGTATGGCTTGTAGTTATTCTGATGACCACC
LncKdm2b-ORF#1-3×Flag-F	CCGGAATTCCCAGAGATGGCGGGGCAGG
LncKdm2b-ORF#1-3×Flag-R	TCCCCGCGGATTTCAGCCCCGGGAGTTTAAAAGTTATG
LncKdm2b-ORF#2-3×Flag-F	CCGGAATTCATGGCCTCAGCGGGAGG
LncKdm2b-ORF#2-3×Flag-R	TCCCCGCGGAGGTCGCCAGCATAGGTAATGAG
LncKdm2b-ORF#3-3×Flag-F	CCGGAATTCATGTGTGATTTCTTTTTCTGTTTTGCT
LncKdm2b-ORF#3-3×Flag-R	TCCCCGCGGAGATGCCTCCTCCATATGGCA
LncKdm2b-ORF#4-3×Flag-F	CCGGAATTCATGGAGACACACGCACAGG
LncKdm2b-ORF#4-3×Flag-R	TCCCCGCGGATCCGAATGAATGAACCAAAGGC
LncKdm2b-ORF#5-3×Flag-F	AATTATGCAGGCAGGCAAAAGGCTTCTGTGCCCTGTGGCTGC
LncKdm2b-ORF#5-3×Flag-R	AGCCACAGGGCACAGAAGCCTTTTGCCTGCCTGCAT
LncKdm2b-ORF#6-3×Flag-F	AATTATGTTCTACTTAGCATTCTGGGTGGTTTTTTGTTTTTCCAGTGTGCCTCTTCCTGTGGC
LncKdm2b-ORF#6-3×Flag-R	CACAGGAAGAGGCACACTGGAAAAACAAAAAACCACCCAGAATGCTAAGTAGAACAT
LncKdm2b-ORF#7-3×Flag-F	AATTATGAGGATGCCTAAAACCTCCTCTGGCCTCCGAGAGTCCATGGGTCCAAGCACCTGCACAGC
LncKdm2b-ORF#7-3×Flag-R	TGTGCAGGTGCTTGGACCCATGGACTCTCGGAGGCCAGAGGAGGTTTTAGGCATCCTCAT
LncKdm2b-ORF#8-3×Flag-F	CCGGAATTCATGATCACCCAGTGCCCAAT
LncKdm2b-ORF#8-3×Flag-R	TCCCCGCGGACCTATCACACCCAACACCATAC
LncKdm2b-ORF#9-3×Flag-F	CCGGAATTCATGGTGTTGGGTGTGATAGGTAA
LncKdm2b-ORF#9-3×Flag-R	TCCCCGCGGAAGTTGTAGTTTGAGACCAAACAGAG
LncKdm2b-ORF#10-3×Flag-F	AATTATGAAACGCAACCTTGCACACACGCGCGCGCACACAGAGCAGCCTTTAGC
LncKdm2b-ORF#10-3×Flag-R	TAAAGGCTGCTCTGTGTGCGCGCGCGTGTGTGCAAGGTTGCGTTTCAT
LncKdm2b-ORF#11-3×Flag-F	AATTATGGAATGTTCCACAAAAGGACAGTTGGCTCTTCTCCCCAGCTCCAAGAGGAACTCTGC
LncKdm2b-ORF#11-3×Flag-R	AGAGTTCCTCTTGGAGCTGGGGAGAAGAGCCAACTGTCCTTTTGTGGAACATTCCAT
LncKdm2b-ORF#12-3×Flag-F	AATTATGTTCCACAAAAGGACAGTTGGCTCTTCTCCCCAGCTCCAAGAGGAACTCTTAGTCATCGC
LncKdm2b-ORF#12-3×Flag-R	GATGACTAAGAGTTCCTCTTGGAGCTGGGGAGAAGAGCCAACTGTCCTTTTGTGGAACAT
LncKdm2b-ORF#13-3×Flag-F	AATTATGGATCCGGCTCACAGGGTACACGTCGC
LncKdm2b-ORF#13-3×Flag-R	GACGTGTACCCTGTGAGCCGGATCCAT
B) Primer sequences used in shRNA constructs
pCAG-mir30 Scramble-F	TCGACCTAAGGTTAAGTCGCCCTCGTAGTGAAGCCACAGATGTACGAGGGCGACTTAACCTTAGG
pCAG-mir30 Scramble-R	AATTCCTAAGGTTAAGTCGCCCTCGTACATCTGTGGCTTCACTACGAGGGCGACTTAACCTTAGG
pCAG-mir30 shKdm2b-F	TCGAGCGGCTCATTATTCGCCATATTAGTGAAGCCACAGATGTAATATGGCGAATAATGAGCCGC
pCAG-mir30 shKdm2b-R	AATTGCGGCTCATTATTCGCCATATTACATCTGTGGCTTCACTAATATGGCGAATAATGAGCCGC
pLKO.1 Scramble#1-F	CCGGCCTAAGGTTAAGTCGCCCTCGCTCGAGCGAGGGCGACTTAACCTTAGGTTTTTG
pLKO.1 Scramble#1-R	AATTCAAAAACCTAAGGTTAAGTCGCCCTCGCTCGAGCGAGGGCGACTTAACCTTAGG
pLKO.1 Scramble#2-F	CCGGGTCTCCACGCGCAGTACATTTCTCGAGAAATGTACTGCGCGTGGAGACTTTTTG
pLKO.1 Scramble#2-R	AATTCAAAAAGTCTCCACGCGCAGTACATTTCTCGAGAAATGTACTGCGCGTGGAGAC
pLKO.1 shLncKdm2b#1-F	CCGGGGTAGTACAGCCCTGAAATAGCTCGAGCTATTTCAGGGCTGTACTACCTTTTTG
pLKO.1 shLncKdm2b#1-R	AATTCAAAAAGGTAGTACAGCCCTGAAATAGCTCGAGCTATTTCAGGGCTGTACTACC
pLKO.1 shLncKdm2b#2-F	CCGGGCACATGACACATGCATAAGTCTCGAGACTTATGCATGTGTCATGTGCTTTTTG
pLKO.1 shLncKdm2b#2-R	AATTCAAAAAGCACATGACACATGCATAAGTCTCGAGACTTATGCATGTGTCATGTGC
pLKO.1 shLncKdm2b#3-F	CCGGGAGAAGAGATAAATCGATACACTCGAGTGTATCGATTTATCTCTTCTCTTTTTG
pLKO.1 shLncKdm2b#3-R	AATTCAAAAAGAGAAGAGATAAATCGATACACTCGAGTGTATCGATTTATCTCTTCTC
pLKO.1 shLncKdm2b#4-F	CCGGGCTCCAAGAGGAACTCTTAGTCTCGAGACTAAGAGTTCCTCTTGGAGCTTTTTG
pLKO.1 shLncKdm2b#4-R	AATTCAAAAAGCTCCAAGAGGAACTCTTAGTCTCGAGACTAAGAGTTCCTCTTGGAGC
pLKO.1 shKdm2b#1-F	CCGGTAGAGTCCCTTCCGGAGAATACTCGAGTATTCTCCGGAAGGGACTCTATTTTTG
pLKO.1 shKdm2b#1-R	AATTCAAAAATAGAGTCCCTTCCGGAGAATACTCGAGTATTCTCCGGAAGGGACTCTA
pLKO.1 shKdm2b#2-F	CCGGGTGGACTCACCTTACCGAACTCGAGTTCGGTAAGGTGAGTCCACTTTTTG
pLKO.1 shKdm2b#2-R	AATTCAAAAAGTGGACTCACCTTACCGAACTCGAGTTCGGTAAGGTGAGTCCAC
pLKO.1 shhnRNPA3-F	CCGGGCTTTGAAACCACAGATGATACTCGAGTATCATCTGTGGTTTCAAAGCTTTTTG
pLKO.1 shhnRNPA3-R	AATTCAAAAAGCTTTGAAACCACAGATGATACTCGAGTATCATCTGTGGTTTCAAAGC
pLKO.1 shDdx5-F	CCGGCGGGAAGCTAATCAAGCAATTCTCGAGAATTGCTTGATTAGCTTCCCGTTTTTG
pLKO.1 shDdx5-R	AATTCAAAAACGGGAAGCTAATCAAGCAATTCTCGAGAATTGCTTGATTAGCTTCCCG
pLKO.1 shNcl-F	CCGGAGGAAGAGATAGTAAGAAACTCGAGTTTCTTACTATCTCTTCCTTTTTTG
pLKO.1 shNcl-R	AATTCAAAAAAGGAAGAGATAGTAAGAAACTCGAGTTTCTTACTATCTCTTCCT
pLKO.1 shLmb1-F	CCGGGGAGACACATCAGTCAGTTACCTCGAGGTAACTGACTGATGTGTCTCCTTTTTG
pLKO.1 shLmb1-R	AATTCAAAAAGGAGACACATCAGTCAGTTACCTCGAGGTAACTGACTGATGTGTCTCC
C) ASO
Scramble ASO#1	mCmCmUmUmCCCTGAAGGTTmCmCmUmCmC
Scramble ASO#2	mAmAmGmCmGCGCACCAGCGmCmCmUmCmC
LncKdm2b ASO#1	mCmUmAmUmUTCAGGGCTGTmAmCmUmAmC
LncKdm2b ASO#2	mAmCmUmUmATGCATGTGTCmAmUmGmUmG
LncKdm2b ASO#3	mUmGmUmAmUCGATTTATCTmCmUmUmCmU
LncKdm2b ASO#4	mCmUmAmAmGAGTTCCTCTTmGmGmAmGmC‍
Kdm2b ASO#1	mCmUmUmUmGCCTTCCATAGmCmAmUmGmC
Kdm2b ASO#2	mGmCmGmCmACAAACTGGGAmCmAmUmGmC
Kdm2b ASO#3	mAmAmGmAmUGTCGCTCTGTmUmUmGmCmC
D) siRNA
siKdm2b	GCAAACAGAGCGACATCTT
sihnRNPAB#1	CCCAACACTGGACGATCAA
sihnRNPAB#2	GGAAGATCCTGTGAAGAAA
sihnRNPA2B1	GCAGAAGTTAGAAAGGCAT
siDhx9	GCTGCCAGAGACTTTGTTA
siSatb1	GCAGTATGCAGTGAACAGA
siBptf	GAGGCATCTTGCACATAAA
E) Primer sequences used in luciferase reporter constructs
T5 Forward-F	ACGACGCGTTCTTCGAAATAGAGCCACCGCAA
T5 Forward-R	CCGCTCGAGAGTGGGGTAGCTCAGGAATAGGG
T5-mini Forward-F	ACGACGCGTGGCTGTATACGGAAACCCAGGAA
T5-mini Forward-R	CCGCTCGAGGGCCAGGGGAGAAGTTTGATTCC
T5 Reverse-F	ACGACGCGTAGTGGGGTAGCTCAGGAATAGGG
T5 Reverse-R	CCGCTCGAGTCTTCGAAATAGAGCCACCGCAA
T5-mini Reverse-F	ACGACGCGTGGCCAGGGGAGAAGTTTGATTCC
T5-mini Reverse-R	CCGCTCGAGGGCTGTATACGGAAACCCAGGAA
EGFP-F	CGGGGTACCATGGTGAGCAAGGGCGAGG
EGFP-R	ATGGCTAAGCTTCTTGTACAGCTCGTCCATGCCG
ODC-F	TACAAGAAGCTTAGCCATGGCTTCCCGCCGGA
ODC-R	CCGCTCGAGCTACACATTGATCCTAGCAGAAGCA
KUS-F	CCGCTCGAGTTGCACAAGGCCGTAGGTTC
KUS-R	GCGCACACTCACTTCCTAAG
KUSR-F	CCGCTCGAGGCGCACACTCACTTCCTAAG
KUSR-R	TTGCACAAGGCCGTAGGTTC
BoxB-LncKdm2b-F	CCGCTCGAGGACTTTTGGAGGGCTGAGTTGCAG
BoxB-LncKdm2b-R	CTAGTCTAGATTTTACGCACAGGTATGTGTGTGCAC
BoxB-LncKdm2b-5'-F	CCGCTCGAGGACTTTTGGAGGGCTGAGTTGCAG
BoxB-LncKdm2b-5'-R	CTAGTCTAGACTGTGGTTTCCAGGGTCCTTTCC
BoxB-LncKdm2b-3'-F	CCGCTCGAGAGAACTCCCCTGCCTCAAAGGA
BoxB-LncKdm2b-3'-R	CTAGTCTAGATTTTACGCACAGGTATGTGTGTGCAC
pKdm2b-F	AGCGAGCTCCTGCATTAGAGACGCTGAATCCGA
pKdm2b-R	CCGCTCGAGGCAAGCCAGAGCCGATATCTACAA
pKdm2b-ΔCArG box-F	GAATTCGAATTCCAGGTTCGCAAATGGATAAGGGTCT
pKdm2b-ΔCArG box-R	GAATTCGAATTCAGGAGGCATCTGAGGGGCTC
B. Primer sequences used in RT-qPCR analysis
Kdm2b-qPCR-F	AACTTGGCTTTGTACGAGGAGT
Kdm2b-qPCR-R	CACGTTGAAGCTATGCAGGATG
LncKdm2b-qPCR-F for exon1	AGGAAATACAGCCAGTCC
LncKdm2b-qPCR-R for exon1	ATTCCCTCCTGTGTATCG
LncKdm2b-qPCR-F for exon2	CAGTGTGCCTCTTCCTGTGTAA
LncKdm2b-qPCR-R for exon2	ATGTCTGCTCTCTCTCTCCGTA
LncKdm2b-qPCR-F for exon3	TTAGCTGGAAGCCCACACC
LncKdm2b-qPCR-R for exon3	TACTGAATGCCATCTGAAAAGG
Actb-qPCR-F	CTAAGGCCAACCGTGAAAAG
Actb-qPCR-R	ACCAGAGGCATACAGGGACA
Xist-qPCR-F	GTGCTCCTGCCTCAAGAAGAAG
Xist-qPCR-R	CAGAGTAGCGAGGACTTGAAGAG
Neat2-qPCR-F	AGGACAACAGGTGAACGAGC
Neat2-qPCR-R	TTCTTGCCACACAGGAAGGC
Gapdh-qPCR-F	TCGGTGTGAACGGATTTG
Gapdh-qPCR-R	GGTCTCGCTCCTGGAAGA
hnRNPA3-qPCR-F	GGTGGATGCTGCAATGTGTG
hnRNPA3-qPCR-R	AATGGGCACCAGGCTTTACA
Ddx5-qPCR-F	CCTCATTCATTTCCATCGGTCCT
Ddx5-qPCR-R	GTGCACCAAACCCTCGATCC
Ncl-qPCR-F	CAAGGGTTTATTGGGGAGGGA
Ncl-qPCR-R	ACTTGCAGTCTCAGCACTTCG
Lmb1-qPCR-F	GGGGAACGTGTGCATTGAAG
Lmb1-qPCR-R	CATCTCCCAGCCTCCCATTG
hnRNPAB-qPCR-F	ATGGATCCCAACACTGGACG
hnRNPAB-qPCR-R	CCCCAAACTGGCCGAAGTAT
hnRNPA2B1-qPCR-F	AGACTGTGTGGTTATGCGGG
hnRNPA2B1-qPCR-R	TTGCTACAGCACGTTTTGGC
Dhx9-qPCR-F	AGCAATGCTGCCAGAGACTT
Dhx9-qPCR-R	CCATTGGTGCTGGTAACCCT
Satb1-qPCR-F	ACAGACCTCCCCACATCATC
Satb1-qPCR-R	TTCCACGGAAATTTTGGTTC
Bptf-qPCR-F	AAGCAGCTTCAGGAGCCATA
Bptf-qPCR-R	AAGCAAAAAGGGGACAACCT
Zfp292-qPCR-F	CGAAGACCCTTTACCTTTGCTG
Zfp292-qPCR-R	TCAACACAGCTTAATGCCAAGC
Sox2-qPCR-F	AACGCCTTCATGGTATGGTC
Sox2-qPCR-R	CGGACAAAAGTTTCCACTCC
Tbr2-qPCR-F	TTCCGGGACAACTACGATTC
Tbr2-qPCR-R	GACCTCCAGGGACAATCTGA
Unc5d-qPCR-F	CCTGAGTCCTGAAGTCACCTG
Unc5d-qPCR-R	ATGTGGACTCATCCTCCACTG
Neurod1-qPCR-F	CGCAGAAGGCAAGGTGTC
Neurod1-qPCR-R	TTTGGTCATGTTTCCACTTCC
Dcx-qPCR-F	CCAAAGGCTTCCCCAACACC
Dcx-qPCR-R	TGTGCTTCCGCAGACTTCCA
NeuN-qPCR-F	GTTGCCTACCGGGGTGCACAC
NeuN-qPCR-R	TGCTCCAGTGCCGCTCCATAAG
pre-Gapdh-qPCR-F	ATGGTGAAGGTCGGTGTGAAC
pre-Gapdh-qPCR-R	CCATCGCCAGGTCCGAG
pre-LncKdm2b-qPCR-F	ATTCATTCGGATAGCCTCGGTAG
pre-LncKdm2b-qPCR-R	CTCTTAAACTGCCACACGAGAGA
pre-Kdm2b-qPCR-F	CGCGACTCTTGCACCTGTTC
pre-Kdm2b-qPCR-R	TCCGACAAGTCTTCGTTCTCG
Allele-specific-qPCR-Kdm2b 1-B1 WT-F	AGATACGACGAGAACGAAGACG
Allele-specific-qPCR-Kdm2b 1-B1 PolyA KI-F	GACGAGAACGAAGACTTGTCGT
Allele-specific-qPCR-Kdm2b 2-D5 WT-F	AACGAAGACTTGTCGGAGTGGA
Allele-specific-qPCR-Kdm2b 2-D5 PolyA KI-F	CGAGAACGAAGACTTGTCGGAAC
Allele-specific-qPCR-Kdm2b -R	ATAGCATGCACGAAGTCCCC
C. Primer sequences used in KO and KI
A) sgRNAs used in KO and KI
sgRNA for Kdm2bCreERT2/+ Knock-In reporter mice	ACGTACAGAGAGAAGCTCTC
sgRNA for LncKdm2b polyA Knock-In mESC	TATATGAGTCAGGGTCCCGT
sgRNA for Kdm2b indels mESC	GAACGAAGACTTGTCGGACG
sgRNA left for KO LncKdm2b exon2	TATCACCTGATGCAGACCTG
sgRNA right for KO LncKdm2b exon2	GGAATCAGCTGACCTGGCTG
sgRNA#1 for KO T5	GCCTCTTGAGGTTGATGGAC
sgRNA#2 for KO T5	GACCGGATCTCTCCTATCAA
sgRNA#3 for KO T5	CATATTGCGGTGGCTCTATT
sgRNA#4 for KO T5	GCAGTCACTCGGGTACTACA
B) Primer sequences used in genotyping
Kdm2b-CreERT2 GT-F	CATTGACAAGTTGGGACCCGTG
Kdm2b-CreERT2 GT-R	AGGGGTGAATTCCAGCACTTACT
CreERT2 GT-R	GCACACAGACAGGAGCATCTTC
LncKdm2b Exon2 KO GT-F	GCCTTTTCAACTCTGCACCG
LncKdm2b Exon2 KO GT-R	TGAGCACAAAGGGTTTGGGT
T5 KO GT-F	TTCCTGTGTAAGGACTGGAAAGG
T5 KO GT-R	CCGGAGCCTTAAAGCAAAACAT
D. Primer sequences used in ISH, NB, and FISH
ISH-LncKdm2b -F	TGCTTGGGTTACGCAGGGCTGTC
ISH-LncKdm2b -R	GAATTGTAATACGACTCACTATAGGAATGGCAGGGTGTGGGCTTCCAG
ISH-Kdm2b -F	AACTCTCCTAAAAAAATGGAGGCAGA
ISH-Kdm2b -R	GAATTGTAATACGACTCACTATAGGCCACCACAGTGGGACGCTTG
NB-Gapdh -F	TCGGTGTGAACGGATTTG
NB-Gapdh -R	GAATTGTAATACGACTCACTATAGGGGTCTCGCTCCTGGAAGA
NB-LncKdm2b-F	TGCTTGGGTTACGCAGGGCTGTC
NB-LncKdm2b-R	GAATTGTAATACGACTCACTATAGGAATGGCAGGGTGTGGGCTTCCAG
FISH-LncKdm2b#probe1	AACTCAGCCCTCCAAAAGTC
FISH-LncKdm2b#probe2	TCGCCAGCATAGGTAATGAG
FISH-LncKdm2b#probe3	CATATGGCAGGTTCGCAAAT
FISH-LncKdm2b#probe4	GTCTGTACAGATACAGTGCT
FISH-LncKdm2b#probe5	CCCCGGGAGTTTAAAAGTTA
FISH-LncKdm2b#probe6	CGTGTGTCTCCATATTATTA
FISH-LncKdm2b#probe7	ACTGGCTGTATTTCCTGTAC
FISH-LncKdm2b#probe8	TCAGCTGCAGTCTGAAAAGG
FISH-LncKdm2b#probe9	TGAACCAAAGGCTTTCTTCC
FISH-LncKdm2b#probe10	CTACCGAGGCTATCCGAATG
FISH-LncKdm2b#probe11	CAACTTCTATTTCAGGGCTG
FISH-LncKdm2b#probe12	CGATTTATCTCTTCTCAGCG
FISH-LncKdm2b#probe13	GCTGAATCCGATTCTCTATT
FISH-LncKdm2b#probe14	AACATTAAGCCGTTCTCCAA
FISH-LncKdm2b#probe15	AGTCCTTACACAGGAAGAGG
FISH-LncKdm2b#probe16	CAGAGGAGGTTTTAGGCATC
FISH-LncKdm2b#probe17	TATGCATGTGTCATGTGCAG
FISH-LncKdm2b#probe18	TGGGCACTGGGTGATCATTA
FISH-LncKdm2b#probe19	GTAGCCAGAGGCAAGAAGAT
FISH-LncKdm2b#probe20	CAGGATCTCTCTGATCTCAG
FISH-LncKdm2b#probe21	CTGGTTCTGTACAACCCAGG
FISH-LncKdm2b#probe22	TATCACACCCAACACCATAC
FISH-LncKdm2b#probe23	GTGGGTGATGTAGCTAAGTG
FISH-LncKdm2b#probe24	AAAGACAGTGACAGGCAGGG
FISH-LncKdm2b#probe25	ACAGAGGTACCGCTTAAGAT
FISH-LncKdm2b#probe26	CCAGCTAAGTTGTAGTTTGA
FISH-LncKdm2b#probe27	GAGAAATGGCAGGGTGTGGG
FISH-LncKdm2b#probe28	GATTGTAGTGCGGGCACTTG
FISH-LncKdm2b#probe29	AAAGAGGAACTACACCCCGT
FISH-LncKdm2b#probe30	CCTGCAAAATAATTTACCCA
FISH-LncKdm2b#probe31	GATTAAAAGCCAGTGGCCAG
FISH-LncKdm2b#probe32	AGGTTGCGTTTCATGAACAA
FISH-LncKdm2b#probe33	AGGGTTTCCTATAAAGGCTG
FISH-LncKdm2b#probe34	TTTTGTGGAACATTCCATCC
FISH-LncKdm2b#probe35	TGGGGAGAAGAGCCAACTGT
FISH-LncKdm2b#probe36	GGGGCTGAAGACAAGATCTG
FISH-LncKdm2b#probe37	ATTTTTAGACGTGTACCCTG
FISH-LncKdm2b#probe38	CGCGCCTGTTTGAGAACATG
E. Primer sequences used in RNA pull down assays
T7-LncKdm2b sense F	ATGCATGCTAATACGACTCACTATAGGGACTTTTGGAGGGCTGAGTTGCAG
LncKdm2b sense R	TTTTACGCACAGGTATGTGTGTGCAC
T7-LncKdm2b antisense F	ATGCATGCTAATACGACTCACTATAGGTTTTACGCACAGGTATGTGTGTGCAC
LncKdm2b antisense R	GACTTTTGGAGGGCTGAGTTGCAG
1-454 R	GTACAGATACAGTGCTGAGGTAATTTCTTTCT
T7-455-908 F	ATGCATGCTAATACGACTCACTATAGGAGACTGCATAACTTTTAAACTCCCGGG
455-908 R	CTGTGGTTTCCAGGGTCCTTTCC
T7-909-1391 F	ATGCATGCTAATACGACTCACTATAGGAGAACTCCCCTGCCTCAAAGGA
909-1391 R	AGTGACACCACCTGCAAAATAATTTACC
T7-1392-1872 F	ATGCATGCTAATACGACTCACTATAGGGGCCACTGGCTTTTAATCCTTTTCAG
T7-stem-loop1 F	ATGCATGCTAATACGACTCACTATAGGTAACTTTTAAACTCCCGGGGCTGAAATAA
stem-loop1 R	CAACTTCTATTTCAGGGCTGTACTACCG
T7-stem-loop2 F	ATGCATGCTAATACGACTCACTATAGGGGGTGGTTTTTTGTTTTTCCAGTGTGC
stem-loop2 R	GGGGAGTTCTCTGTGGTTTCCAGG
1-454 F	GACTTTTGGAGGGCTGAGTTGCAG
Δloop -R	TTCCTGTACCTGTGCGTGTGTCTCCCAGCCCCGGGAGTTTAAAAGTTATGC
Δloop -F	CATAACTTTTAAACTCCCGGGGCTGGGAGACACACGCACAGGTACAG
T7-Δloop -F	ATGCATGCTAATACGACTCACTATAGGTAACTTTTAAACTCCCGGGGCTGGG
P1a mut -R	GTGGACTGGCTGTATTTGGTCAAGGTGTGCGTGTGTCTCCATATTATTATTTCAGC
P1a mut -F	ATGGAGACACACGCACACCTTGACCAAATACAGCCAGTCCACAGCCTTTT
P1b mut -R	CCGGTCAGCTGCAGTCACCTCTGCGTGTGGACTGGCTGTATTTCCTGTACC
P1b mut -F	ATACAGCCAGTCCACACGCAGAGGTGACTGCAGCTGACCGGAAGAAA
P2 mut -R	AACCAAACCAAAAGTAAGCCTATCGTGCAGTCTGAAAAGGCTGTGGAC
P2 mut -F	GACTGCACGATAGGCTTACTTTTGGTTTGGTTCATTCATTCGGATAGCCTCG
P2a mut -R	CCGAGGCTATCCGAATCTTTGTCGGAAAGGCTTTCTTCCGGTCAGCTG
P2a mut -F	CCGGAAGAAAGCCTTTCCGACAAAGATTCGGATAGCCTCGGTAGTACAGC
P1a+b mut -F	ATGGAGACACACGCACACCTTGACCAAATACAGCCAGTCCACACGCAGAG
P1a rescue -F	TGAAATAATAATACCTCTCACACCGACACCTTGACCAAATACAGGGACA
P1a rescue -R	TTGGTCAAGGTGTCGGTGTGAGAGGATATTATTATTTCAGCCCCGGGAG
P1b rescue -F	CACCTTGACCAAATACAGGGACAGGACACGCAGAGGAGACTGCAG
P1b rescue -R	GCAGTCTCCTCTGCGTGTCCTGTCCCTGTATTTGGTCAAGGTGTGCGTG
F. Primer sequences used in ChIP-qPCR assays
Kdm2b-F	TTTGCAAACGGATCTGCTTAAGTG
Kdm2b-R	AAGCCAGAGCCGATATCTACAAAG
set1 F	AGCCCAACTTCTATTTCAGGGC
set1 R	CATTCATTCGGATAGCCTCGGT
set2 F	AGGTAATTTCTTTCTGAGCCCCT
set2 R	ACCCTTATCCATTTGCGAACCT
set3 F	GCAACTCAGCCCTCCAAAAGTC
set3 R	TTTTGTTGTTGGGTCACGAGTGC
set4 F	CTGGAAGAAGATTGGTGTGTAGC
set4 R	TCATATACCAGATACAGATTTGGGGG
set5 F	GGGGAGTCTCCTTAGGAAGTGA
set5 R	TCTATCAGAGACCCCAAAACGC
set6 F	TAGGGTCTCAACCCTTCCGTTT
set6 R	CTCCCGAGCTACAGAAAAGCTG
set7 F	TTGCTGATCTACTGAGAAAGATGAAGT
set7 R	GAGATAGCACCTGAAGGTGGGG
set8 F	AGCTTTTTAAAGACCAGGAATCAGC
set8 R	ACAAAAAGGAATCAAACTTCTCCCC
set9 F	AAAGTGATCAGTCACTGGAAGGATT
set9 R	AAAGGTCATCTGTCTCTGCATCTTT
set10 F	GGAGAGAGGATGTGTCAGCATTTG
set10 R	CAAAGGGTTTGGGTTCTGAACAAAG
set11 F	CAAACTCTATTTGGCAGAAGATGGT
set11 R	CAAAATTCCCCCACATCTATTCTGG
G. Primer sequences used in 3C-qPCR assays
Anchor	CTTTGTGAATATTCCTGGAGTAGCAG
T1	TGTGACTATGGGGACAGTTTCAAT
T2	CTCTGATAGCTTCGTTTCTCCCTA
T3	TAAAGAAAAGTTGTCGTGTTGGCA
T4	CTTAGCCAGGGTCTCATCATGTGG
T5	TAGGTTCTAGGGCCTTTTCAACTC
T6	TGTAGATTGGACACTTGGCTGAT
T7	AGTTACACATCCATGAGACTGGAG
T8	TCAGAAGGGGAGGTGCAATAAC
Loading control F	CTTCCAGACTCTTAACCTCCAGAC
Loading control R	CCCTTTAGAGTTTGTGTAGGACCA
